# Supplementary material for: A stress-sensing circuit signals to the central pacemaker to reprogram circadian rhythms
Source: Sci Adv. 2025 Jun 20;11(25):eadr7960. doi: 10.1126/sciadv.adr7960 (PMC12180509; doi:10.1126/sciadv.adr7960)
Supplement: Supplementary file 2 — Dataset S1 [file sciadv.adr7960_dataset_s1.zip]

Archive with 1 entries (1 files):
- adr7960_dataset_s1.xlsx
