# Supplementary material for: A stress-sensing circuit signals to the central pacemaker to reprogram circadian rhythms
Source: Sci Adv. 2025 Jun 20;11(25):eadr7960. doi: 10.1126/sciadv.adr7960 (PMC12180509; doi:10.1126/sciadv.adr7960)
Supplement: Supplementary file 2 — Dataset S1 [file sciadv.adr7960_dataset_s1.zip › adr7960_dataset_s1.xlsx]

## Sheet: Figure 1
	Figure 1 B: phase shift (hr)				Figure 1 C: phase shift (hr)				Figure 1D: phase shift (hr)				Figure 1E: phase shift (hr)												Figure 1 F: phase shift (hr)				Figure 1 I: phase shift calcium rhythms
	CT14				CT22				CT6				CT14				CT22				CT6				CT14				CT14
		Treatment				Treatment				Treatment				Treatment				Treatment				Treatment				Treatment				Treatment
	Animal Identity	control	footshock		Animal Identity	control	footshock		Animal Identity	control	footshock		Animal Identity	light	footshock		Animal Identity	light	footshock		Animal Identity	light	footshock		Animal Identity	control	forced swim		Animal Identity	control	footshock
	A1		-0.35		A1		-0.32		A1	0.07			A1	-1.21			A1	0.28			A1	-0.1			A1		-0.73		A1	0.04	-1.44
	A2	0.06			A2		-0.05		A2		1.01		A2	-1.32			A2	0.64			A2	-0.22			A2		-0.46		A2	0.56	-0.25
	A3		-0.59		A3	-0.24			A3	0			A3	-1.17			A3	0.52			A3	0			A3		-0.39		A3	0.22	-0.27
	A4	0.18			A4		-0.47		A4		0.03		A4	-1.05			A4	1.02			A4	0.01			A4		0.26		A4	0.15	0.63
	A5		0.41		A5		-0.29		A5	0.32			A5	-1.31			A5	0.6			A5	-0.08			A5		-1.39		A5	-0.27	-0.52
	A6	-0.25			A6		0.06		A6		0.08		A6	-1.41			A6	0.3			A6	-0.09			A6	-0.05			A6	0.39	-0.18
	A7		-1.29		A7	1.05			A7	-0.23			A7		-0.35		A7		-0.32		A7		1.01		A7	0.01			A7	0.65	-0.72
	A8		-0.33		A8	0.13			A8		0.03		A8				A8		-0.05		A8		0.03		A8	-0.07
	A9	0.16			A9		0.12		A9		0.65		A9		-0.59		A9		-0.47		A9		0.08		A9	0.25
	A10	0			A10	-0.22			A10		0.36		A10				A10		-0.29		A10		0.03		A10	0.08
	A11		-0.48		A11		0		A11	0.35			A11		0.41		A11		0.06		A11		0.65		A11	0.03
	A12	0.03			A12		-0.49		A12	-0.3			A12				A12		0.12		A12		0.36
	A13		0.14		A13	-0.07			A13		-0.09		A13		-1.29		A13		0		A13		-0.09
	A14		-0.92		A14	-0.09			A14		0.45		A14		-0.33		A14		-0.49		A14		0.45
	A15		-0.61		A15	-0.14			A15	-0.24			A15				A15		-0.32		A15		0.39
	A16	-0.18			A16	-0.16			A16	-0.8			A16				A16		-0.2		A16		-0.66
	A17		-0.04		A17	0.18			A17		0.39		A17		-0.48		A17		0.06		A17		-0.02
	A18		-0.51		A18		-0.32		A18		-0.66		A18				A18		-0.35		A18		-0.43
	A19	0.31			A19		-0.2		A19		-0.02		A19		0.14		A19		-0.67		A19		-0.28
	A20	-0.01			A20		0.06		A20	-0.04			A20		-0.92						A20		0.19
	A21		-0.09		A21		-0.35		A21	0.1			A21		-0.61						A21		-0.09
	A22		-0.45		A22		-0.67		A22	-0.11			A22								A22		0.11
	A23		-0.59		A23	-0.29			A23	1.3			A23		-0.04						A23		-0.36
					A24	0.3			A24	0.11			A24		-0.51
					A25	-0.05			A25	-0.09			A25
					A26	0.12			A26	-0.15			A26
					A27	-0.01			A27		-0.43		A27		-0.09
									A28		-0.28		A28		-0.45
									A29		0.19		A29		-0.59
									A30		-0.09
									A31		0.11
									A32		-0.36

## Sheet: Figure 2
	Figure 2 C: phase shift (hr)				Figure 2 E: phase shift (hr)
	CT14				CT22
		Treatment				Treatment
	Animal Identity	Light pulse	Light pulse + footshock		Animal Identity	Light pulse	Light pulse + footshock
	A1	-1.26			A1	0.32	-0.03
	A2		-2.28		A2	0.25	-0.05
	A3		-1.69		A3	1.13	0.28
	A4		-2.62		A4	1.03	0.59
	A5		-1.14		A5	0.27	0.18
	A6		-1.81		A6	0.24	0.21
	A7		-1.36
	A8		-1.35
	A9	-1.3
	A10	-1.37
	A11		-1.03
	A12		-1.54
	A13		-1.24
	A14	-1.44
	A15		-1.81
	A16		-2
	A17	-0.8
	A18	-1.78
	A19	-0.56
	A20	-1.09
	A21	-1.01
	A22	-1.05
	A23	-1.41
	A24		-1.03
	A25	-1.49

## Sheet: Figure 3
CT14																												CT22
Figure 3C (z score footshock)										Figure 3F (AUC)				Figure 3I (Latency (s))				Figure 3L (z score light pulse)										Figure 3D (z score footshock)										Figure 3G (AUC)				Figure 3J (Latency (s))				Figure 3M (z score light pulse)
	Mouse ID																		Mouse ID										Mouse ID																		Mouse ID
time (sec)	#4	#3	#5	#1	#2	#8	#6	#5			Shock activated			ID	Shock activated	Shock inhibited		time (sec)E88_NMS2 E94_NMS1 E88_NMS1 E93_NMS1 NMS5 E64_NMS4 NMS8 E75_NMS1	#2	#5	#4	#3	#6	#8	#7	#1		time (sec)	#3	#1	#2	#5	#4	#7	#6	#8			Shock activated			ID	Shock activated	Shock inhibited		time (sec)	#4	#2	#5
0	0.783374	0.666743	0.112156	0.732426	-0.297581	0.135495	0.0654409	-0.508411		ID	Baseline CT14	FS AUC CT14		#4	1.88744			0	0.835306	0.414456	0.433493	-0.029091	0.101675	0.173628	2.3541	1.10851		0	0.47375	1.18503	-0.08375	-1.07558	0.15546	-0.232875	0.172456	0.189841		ID	Baseline CT22	FS AUC CT22		#1	2.51658			0	-0.39087	-0.08654	0.41039
0.125829	0.555701	0.506486	0.159134	0.452102	-0.1034	0.136472	0.0755927	-0.442782		#1	-0.0472	15.6917		#1	2.13909			0.125829	0.477559	0.90683	0.551611	-0.106931	0.216669	0.195936	2.09432	0.84353		0.125829	0.16803	0.942176	-0.4425	-0.71896	0.43374	-0.348959	0.294917	0.319009		#1	-0.07928	14.5643		#4	2.26492			0.125829	-0.17726	-0.03158	0.24559
0.251658	0.577512	0.212862	0.0574488	0.817094	0.050488	-0.0588254	0.0161362	-0.300206		#4	-0.05444	14.5857		#5	2.64241			0.251658	0.923847	0.979051	0.310462	0.00804869	-0.250053	0.222416	1.83977	0.837132		0.251658	-0.10598	0.721668	-0.46199	-0.45002	0.01122	-0.344008	0.186948	0.321017		#4	-0.01119	-5.22816		#2	2.13909			0.251658	0.29096	0.09107	0.41547
0.377487	1.02748	0.431057	0.0323914	1.2692	-0.304399	-0.146738	-0.0500143	-0.241032		#2	0.0153	20.3794		#2	4.02653			0.377487	1.18491	0.779973	0.580018	0.0421719	-0.545789	0.458864	1.64645	0.648521		0.377487	-0.2433	0.775379	-0.59204	-0.14608	-0.48932	-0.0685137	-0.106843	0.42605		#2	0.00918	7.96055		#3	2.51658			0.377487	0.5222	0.14019	0.42318
0.503316	1.24136	0.439359	0.194731	0.945229	-0.674835	-0.204004	-0.0794364	-0.248453		#5	0.00704	20.9486		#3	2.64241			0.503316	0.705511	0.70872	1.27799	-0.072184	-0.486764	0.731625	1.47762	0.658547		0.503316	0.02258	1.16849	-0.73438	-0.1528	-0.24993	0.146157	-0.30001	0.520608		#5	-0.03099	18.5064		#5	3.0199			0.503316	0.55069	0.26781	0.20731
0.629146	1.26623	0.576131	0.337993	0.57836	-0.691574	-0.232217	-0.0544551	-0.363337		#3	-0.04284	36.345		#8		5.53648		0.629146	0.625254	0.741382	1.13163	-0.213257	-0.271488	0.802858	1.54179	0.991326		0.629146	0.42825	0.881071	-0.44423	-0.25433	-0.18485	0.343247	-0.169127	-0.0391295		#3	0.06056	-2.4105		#8		4.27819		0.629146	0.81326	0.26264	0.33566
0.754975	1.53217	0.925551	0.0658996	0.458504	-0.600452	-0.236742	-0.0264339	-0.540778						#6		5.66231		0.754975	0.816558	0.684795	0.912758	-0.270567	-0.685619	0.680984	1.46666	0.989345		0.754975	0.35003	0.000191287	-0.2955	-0.32612	-0.14357	0.348437	-0.500589	-0.398805						#6		3.9007		0.754975	0.91073	0.35868	0.34526
0.880804	1.42193	0.727714	-0.0950782	0.493748	-0.545343	-0.213622	0.0199254	-0.842765						#7		5.78814		0.880804	0.293046	0.752294	0.81643	-0.243518	-1.25624	0.934481	1.16284	0.901177		0.880804	0.33596	-0.174726	-0.36259	-0.115	-0.1672	0.258631	-0.833165	-0.0441681						#7		5.78814		0.880804	0.53852	0.2939	0.19576
1.00663	1.18863	0.480971	-0.0607769	0.484811	-0.455991	-0.205523	0.041245	-0.968785			Shock inhibited							1.00663	-0.0314692	0.676526	0.294532	-0.293931	-1.14261	1.17549	0.93377	1.07272		1.00663	0.53974	0.582412	-0.02241	-0.10689	-0.1898	0.236291	-0.84897	0.0363605			Shock inhibited							1.00663	0.37541	0.39117	0.30877
1.13246	1.32113	0.513786	-0.346298	0.531179	-0.613627	-0.364433	-0.0774112	-0.762049		ID	Baseline CT14	FS AUC CT14						1.13246	0.00703536	1.04066	0.576799	-0.315864	-0.700937	0.881133	0.707963	0.75688		1.13246	0.57751	0.812402	0.02225	-0.25581	0.19263	0.184936	-0.664602	-0.122792		ID	Baseline CT22	FS AUC CT22						1.13246	0.41804	0.64955	0.47305
1.25829	0.683624	0.557633	-0.42023	0.36569	-0.68609	-0.346935	-0.0680197	-0.61251		#6	-0.00225	-28.7158						1.25829	-0.233697	1.25207	0.923534	-0.15665	-0.860622	0.662702	0.515882	0.338594		1.25829	0.30711	0.503412	0.092	0.0157	0.53804	0.0205754	-0.434494	0.138343		#6	0.01687	-18.5894						1.25829	0.24253	0.59673	0.26606
1.38412	0.72939	0.785034	-0.39531	0.364559	-0.354428	0.0362689	0.284282	-0.323707		#7	0.03226	-28.2704						1.38412	-0.060009	0.670282	0.642478	-0.094998	-0.0387984	0.427474	0.516351	0.2046		1.38412	0.28186	0.628996	-0.23559	0.29369	0.26227	-0.295065	-0.201755	0.241305		#7	-0.00926	-20.8055						1.38412	0.40028	0.5864	0.39312
1.50995	1.10074	0.78672	-0.203545	0.232167	-0.369719	0.459559	0.341616	0.0776011		#8	-0.00689	-7.08096						1.50995	0.451982	0.391608	0.985225	-0.207112	0.381094	0.24838	0.585967	0.52464		1.50995	0.27065	0.40098	-0.6454	0.12623	0.22524	-0.5907	-0.125834	0.191355		#8	-0.00689	-7.08096						1.50995	0.58669	0.55801	0.52121
1.63578	0.945226	0.519141	-0.144728	0.261627	-0.147796	0.576523	0.1996	0.401896										1.63578	1.35778	0.252154	1.14409	-0.169526	0.0588996	0.0583893	0.483299	0.756408		1.63578	-0.06713	0.51369	-0.87401	-0.09163	0.26715	-0.823183	-0.0944137	0.231225										1.63578	0.69568	0.88542	0.23156
1.76161	0.960767	0.559841	-0.37309	0.205284	-0.185431	0.659469	0.106109	0.516026										1.76161	1.73572	0.286691	1.19151	-0.01782	-0.283448	-0.0308562	0.330303	0.968731		1.76161	-0.000421	0.194361	-1.09173	0.12188	0.12143	-0.853066	-0.138511	0.00388211										1.76161	0.73812	0.45546	0.21737
1.88744	0.869192	0.58381	-0.301102	0.160612	-0.321505	0.784639	0.0856876	0.614681										1.88744	1.78601	0.247073	1.18039	-0.0295829	-0.535168	-0.178016	0.255439	0.933315		1.88744	0.21698	-0.0646181	-1.00919	0.5932	-0.12557	-0.738566	-0.0955157	0.0868868										1.88744	0.95253	0.04444	0.32549
2.01327	0.55536	0.383205	-0.0786759	0.213563	0.000736553	0.747391	0.0549961	0.761801										2.01327	1.53475	0.190339	1.09236	-0.16995	-0.278236	-0.231081	0.166649	1.28703		2.01327	0.42029	0.245744	-0.68962	0.45415	-0.30047	-0.507934	0.0637205	0.426372										2.01327	1.50373	0.22272	0.31725
2.1391	0.235243	0.0631415	0.234324	0.0763437	-0.0382969	0.720419	-0.0402581	0.976996										2.1391	0.737234	0.267605	1.27301	-0.2287	0.0324303	-0.235303	0.255329	1.67627		2.1391	0.39674	-0.132656	-0.10084	0.2463	0.10021	-0.263744	0.1339	0.0562697										2.1391	1.36563	0.48505	-0.15458
2.26492	0.433352	0.121196	0.668979	0.227085	-0.0807294	0.481599	-0.11125	1.19447										2.26492	0.435551	0.260669	1.11306	-0.155704	0.446934	-0.371523	0.367124	1.53189		2.26492	0.20137	-0.081026	0.29834	-0.1363	0.42381	-0.0662038	0.0273743	-0.33963										2.26492	0.91064	0.92563	-0.23332
2.39075	0.543903	0.0116791	0.503956	0.590542	-0.150866	0.142489	0.0172143	1.26857										2.39075	0.284511	0.184392	0.84026	-0.316774	0.550523	-0.45153	0.537735	1.29223		2.39075	0.4147	-0.350815	-0.20875	-0.03946	0.29471	0.0382678	-0.138381	-0.310816										2.39075	0.92552	0.82805	0.13378
2.51658	0.27398	-0.190391	-0.00956441	0.69707	-0.101921	-0.13439	0.266332	1.18231										2.51658	0.400411	0.182103	0.463879	-0.304923	0.553761	-0.450563	0.546478	0.810355		2.51658	0.78128	-0.656166	-0.35371	0.17107	0.32417	0.158883	-0.378711	0.0742186										2.51658	1.09251	0.8162	-0.12774
2.64241	0.436255	-0.2586	0.0629771	0.567249	-0.273167	-0.370322	0.347303	0.940609										2.64241	0.487062	-0.128292	0.331493	-0.454765	0.27525	-0.231137	0.450232	0.905213		2.64241	0.85375	-0.4422	-0.35157	0.36346	0.62142	0.201085	-0.537441	0.507317										2.64241	1.02686	0.71108	-0.19275
2.76824	0.192303	-0.388123	0.450403	0.365988	-0.515881	-0.498516	0.27588	0.823118										2.76824	0.294853	-0.385573	0.387531	-0.713684	0.451267	0.0426537	0.361736	0.65896		2.76824	0.71423	-0.237748	-0.15905	0.57137	0.00805	0.180153	-0.586622	0.751605										2.76824	1.22388	0.31125	-0.04697
2.89407	0.0770213	-0.339148	0.686564	0.22845	-0.267389	-0.528998	-0.0325966	0.356289										2.89407	0.414053	-0.453036	0.114823	-0.614586	0.683554	0.553648	0.230102	0.572246		2.89407	0.62559	-0.559282	0.10932	0.24975	-0.43156	0.116744	-0.657084	0.904631										2.89407	1.11215	0.17687	-0.36902
3.0199	-0.0274643	-0.252649	1.28848	0.245375	0.0143338	-0.53879	-0.125757	-0.139742										3.0199	0.253872	-0.127019	0.0214968	-0.653699	0.60042	1.17031	-0.0243635	0.477109		3.0199	0.74541	-0.765085	0.06764	0.31266	-0.43014	0.0460267	-0.600434	0.611846										3.0199	0.98573	0.2188	-0.3818
3.14573	0.143603	-0.345516	1.35769	0.120906	-0.139064	-0.374262	0.0974515	-0.223213										3.14573	0.00215828	0.143667	0.0820644	-0.782848	0.207059	1.59754	0.109789	0.0525306		3.14573	0.85516	-0.353429	-0.5836	0.21878	-0.58025	0.0572222	-0.543693	0.482505										3.14573	1.27404	0.08448	-0.16092
3.27156	0.112803	-0.417084	0.948988	0.0155346	-0.67579	-0.222096	0.353161	-0.21617										3.27156	0.0675741	-0.0246802	0.283096	-0.713979	-0.259031	1.54441	0.340375	0.110604		3.27156	0.51852	-0.290707	-0.8786	0.27248	-0.08132	-0.0428361	-0.296574	0.676927										3.27156	0.97184	-0.16442	0.08318
3.39739	-0.0780624	-0.513791	0.938351	-0.140182	-0.549556	-0.0964754	0.62845	-0.119264										3.39739	-0.160377	-0.102774	0.115238	-0.745194	-0.49544	1.3517	0.704536	-0.0243675		3.39739	0.41787	-0.500737	-0.51749	1.13662	0.35022	-0.20249	-0.0866666	0.91526										3.39739	0.75365	-0.04661	0.37567
3.52321	0.323655	-0.471041	0.725149	-0.215667	-0.327914	-0.0535457	0.135667	0.296545										3.52321	-0.00787114	0.0693923	0.186757	-0.882844	-0.50202	1.18064	1.11265	-0.227407		3.52321	0.62522	-0.443279	-0.39389	1.49185	-0.23798	-0.227689	-0.134521	0.695964										3.52321	0.94158	-0.13434	0.1452
3.64905	0.394398	-0.388947	0.21146	-0.0748187	-0.264445	-0.146299	-0.376086	0.297657										3.64905	0.132148	0.223719	0.0461489	-0.895929	-0.242039	0.934103	1.34404	0.0377223		3.64905	0.31032	-0.395114	-0.37635	0.8435	-0.35353	-0.261253	-0.236994	0.430109										3.64905	0.69904	-0.21658	0.35139
3.77487	0.103522	-0.455308	-0.202677	-0.115141	0.0565798	-0.248957	-0.493204	-0.06098										3.77487	0.146673	0.302148	0.108089	-0.752127	0.0990651	0.586333	1.49204	0.174827		3.77487	0.29334	-0.904292	-0.20014	0.41901	-0.03707	-0.269226	-0.187534	0.173395										3.77487	0.36247	-0.10391	1.03183
3.9007	0.00186025	-0.57942	-0.00997245	-0.275143	-0.544655	-0.342632	-0.339377	0.102845										3.9007	0.357307	0.280744	0.320772	-0.608733	0.391863	0.15009	1.47958	0.296649		3.9007	0.3298	-1.10218	-0.19014	-0.00507	-0.18894	-0.300169	0.353468	0.178557										3.9007	0.54354	-0.18695	0.9656
4.02653	-0.0598194	-0.559221	0.0784849	-0.0934073	-0.143603	-0.408005	-0.289177	0.189642										4.02653	0.257118	0.178756	0.033638	-0.749811	0.563635	-0.197716	1.16437	0.520111		4.02653	0.1042	-0.42129	-0.26691	-0.05633	-0.36214	-0.250246	0.893423	0.250892										4.02653	0.71005	-0.46505	0.67725
4.15236	-0.0565331	-0.420122	0.0903773	-0.300704	0.554876	-0.275697	-0.504721	0.0823354										4.15236	0.168475	0.524735	-0.0230047	-0.660563	0.568209	-0.348823	0.830956	0.940441		4.15236	-0.13931	0.03512	0.17014	-0.02733	-0.36124	-0.138535	0.48342	0.273938										4.15236	1.21692	-0.38754	0.61505
4.27819	-0.266422	-0.198615	0.174637	-0.852563	0.605218	-0.0577842	-0.584811	0.0829393										4.27819	0.0413427	0.408306	0.1414	-0.589791	0.731234	-0.338144	0.474463	0.773		4.27819	-0.19926	0.0185812	0.39491	0.17234	-0.36009	-0.0514624	0.223572	0.327022										4.27819	1.54278	-0.37392	0.53408
4.40402	-0.508027	-0.251717	-0.143638	-0.825374	0.358594	0.179365	-0.0298521	0.293567										4.40402	-0.188846	0.046798	-0.012005	-0.603619	0.8591	0.244229	0.139015	0.579828		4.40402	-0.28375	0.244875	0.27074	0.31138	-0.21731	0.0284402	0.163419	0.185362										4.40402	1.23381	-0.56828	0.51517
4.52985	-0.542565	0.140124	-0.462064	-0.616863	0.0663981	0.362996	1.01841	0.771128										4.52985	-0.356764	0.0718069	0.15414	-0.388103	0.934279	0.793664	0.0231112	0.580604		4.52985	-0.26317	0.400917	0.06224	0.47601	-0.05946	0.163025	0.23827	-0.0767757										4.52985	0.97662	-0.60546	0.62133
4.65568	-0.165659	0.626359	-0.279342	-0.475874	0.0832537	0.357295	1.19501	0.553971										4.65568	-0.332499	0.0117609	0.277357	-0.301862	0.964687	0.816975	0.532072	0.545791		4.65568	0.13694	0.335743	0.15049	1.12351	0.41002	0.260617	0.714786	-0.149372										4.65568	1.13774	-0.68812	0.5289
4.78151	-0.303103	0.428155	-0.168568	-0.411713	0.306021	0.348982	0.556826	0.0791732										4.78151	0.135359	-0.11734	0.279956	-0.379612	0.959729	0.593542	1.29687	0.510409		4.78151	0.21789	0.162474	0.13474	1.26015	0.31382	0.280612	0.981925	-0.0868042										4.78151	1.10666	-0.64864	0.38166
4.90734	-0.68178	0.4789	-0.379002	-0.53675	0.442717	0.257765	0.140945	-0.0866374										4.90734	0.198239	0.0206222	0.27686	-0.348916	0.748206	0.209485	1.97923	0.505099		4.90734	-0.00572	-0.453111	-0.04221	0.587	0.11658	0.234069	0.914841	-0.0086883										4.90734	0.83002	-0.51468	0.15141
5.03317	-1.04375	0.714403	-0.551045	-0.612147	0.511176	0.29411	-0.133324	-0.418309										5.03317	-0.096379	0.521263	0.167195	-0.308738	0.537596	0.184477	2.05036	0.507822		5.03317	-0.10584	-0.469471	0.28779	0.43828	0.28533	0.137072	0.6746	0.0958762										5.03317	0.62811	-0.76887	0.2046
5.15899	-1.16887	0.711467	-0.143215	-0.433504	0.111781	0.314371	0.128345	-0.838422										5.15899	-0.352771	0.787672	0.139313	-0.343614	0.267814	0.204289	1.87713	1.15311		5.15899	-0.00569	-0.29741	0.32979	0.63696	0.01141	0.197002	0.49507	0.304864										5.15899	0.66784	-0.60506	0.26951
5.28482	-1.18848	0.518167	0.234185	-0.522343	0.0873877	0.319417	-0.212197	-0.783358										5.28482	-0.319246	0.447428	0.357903	-0.18248	0.0657284	0.343547	1.51556	1.88031		5.28482	0.39429	-0.261845	0.65576	0.55878	-0.48842	0.136017	0.248697	0.196437										5.28482	0.52662	-0.2404	0.46687
5.41065	-0.912472	0.330708	0.046105	-0.884125	0.0602912	0.337035	-0.879902	-0.548922										5.41065	-0.0837369	0.10939	0.428315	-0.126357	0.209415	0.418322	1.17205	1.62979		5.41065	0.38503	0.0136248	0.66795	0.28308	-0.38328	0.008793	0.139258	0.143649										5.41065	0.41361	-0.08723	0.68091
5.53648	-0.417083	0.0822344	-0.079235	-0.748756	0.0312744	0.423471	-0.990582	-0.414554										5.53648	-0.149087	0.0553024	0.253879	-0.237579	0.440587	0.327464	0.851409	1.2596		5.53648	0.06001	0.320768	0.34936	0.04636	-0.36157	-0.0189651	-0.0164437	0.235102										5.53648	0.55458	0.20916	0.58313
5.66231	-0.587223	-0.0696614	-0.0340714	-0.357033	-0.00401106	0.5727	-0.150901	-0.5707										5.66231	-0.507065	0.253382	0.214063	-0.393125	0.667531	0.125042	0.554897	1.18953		5.66231	0.27479	0.227581	0.52058	-0.01751	-0.42032	0.0859467	-0.185356	0.149312										5.66231	0.69612	0.46586	0.6784
5.78814	-0.808046	-0.126373	-0.194641	-0.1527	-0.18645	0.646314	0.315265	-0.748036										5.78814	-0.798136	0.160013	0.180384	-0.426733	0.67858	-0.187248	0.37001	1.38857		5.78814	0.05052	-0.116996	0.43508	-0.37816	-0.51314	0.072194	-0.128868	-0.00487267										5.78814	0.69744	0.08303	0.47023
5.91397	-0.39017	-0.168823	-0.17456	-0.0318097	-0.228686	0.707641	0.34773	-0.849258										5.91397	-0.772248	-0.00467776	0.22573	-0.485635	0.503857	-0.168871	0.287279	1.3445		5.91397	-0.16033	-0.469143	0.12039	-0.73423	-0.57777	0.0572783	-0.0621362	-0.341906										5.91397	0.75084	-0.29556	0.62349
6.0398	0.0728142	-0.28727	0.0443345	-0.0141323	-0.370721	0.846261	0.243243	-0.917195										6.0398	-0.297161	0.127536	0.340237	-0.540126	0.327771	-0.0338859	0.027621	0.714929		6.0398	-0.035	-0.73304	0.35954	-0.61777	-0.48275	-0.054318	-0.251391	-0.505606										6.0398	0.6838	-0.2133	0.57815
6.16563	-0.141818	-0.338362	0.0180746	-0.0626013	-0.208427	0.954596	0.562086	-0.736668										6.16563	0.133003	0.0289504	0.625898	-0.520904	0.290151	0.113929	-0.4487	0.494075		6.16563	-0.28811	-0.859906	0.40734	-0.30907	0.08496	-0.214039	-0.366688	-0.358052										6.16563	0.54342	0.12248	0.37082
6.29146	-0.301505	-0.147859	-0.163294	0.150441	-0.0413648	0.73066	0.487149	-0.237575										6.29146	0.664862	-0.126479	0.408143	-0.492949	0.522941	0.252436	-0.935211	0.532057		6.29146	-0.5905	-0.846732	0.39931	-0.04439	0.16926	-0.167431	-0.759256	-0.117654										6.29146	0.46589	0.17045	0.44334
6.41728	-0.592209	-0.251417	-0.029685	0.567175	-0.0267097	0.600124	0.303699	0.296134										6.41728	0.757541	0.0136743	-0.0959704	-0.534224	0.673172	0.0077432	-0.906353	0.756716		6.41728	-0.51141	-0.343845	0.48419	-0.2436	-0.2438	0.0140276	-0.967222	-0.36246										6.41728	0.54461	0.11556	0.51498
6.54311	-0.615443	-0.485896	-0.0475195	0.466394	-0.160298	0.533502	-0.168038	0.316979										6.54311	0.729256	-0.0706182	0.237312	-0.705016	0.367014	-0.250479	-0.456464	0.434196		6.54311	-0.44278	-0.294118	0.67209	-0.52999	-0.2481	0.227835	-1.00457	-0.777701										6.54311	0.75828	0.06023	0.97276
6.66894	-0.877363	-0.591835	-0.13212	0.0567227	-0.339702	0.306527	-0.367156	0.215476										6.66894	0.264007	0.0123805	0.0941289	-0.708401	0.229029	-0.38749	-0.0883061	0.438474		6.66894	-0.48745	-0.381081	0.52137	-0.68187	-0.31818	0.354432	-0.86796	-0.686171										6.66894	0.64054	0.40749	1.06391
6.79477	-1.29954	-0.739493	-0.256273	-0.0142023	-0.495831	-0.0728533	0.0193723	0.0340944										6.79477	-0.323925	-0.00517096	-0.149387	-0.655003	0.503901	-0.409998	0.0433097	0.268265		6.79477	-0.5454	-0.0840232	0.1464	-0.66653	0.08501	0.30506	-0.37571	-0.510272										6.79477	0.27357	0.51297	0.49435
6.9206	-0.987975	-0.659377	-0.176315	0.0668837	-0.3958	-0.255528	0.284026	-0.263703										6.9206	-0.39531	-0.131369	0.231622	-0.67746	0.759834	-0.449138	-0.0243654	0.0920554		6.9206	-0.63441	-0.439602	-0.05153	-0.52697	0.14605	0.257458	-0.0382284	-0.535073										6.9206	0.029	0.26507	0.74611
7.04643	-0.876608	-0.710668	-0.0986248	0.229896	-0.24167	-0.241135	0.243717	-0.499638										7.04643	-0.0464548	0.0335016	0.34672	-0.585258	0.867002	-0.455422	-0.125306	0.527065		7.04643	-0.84925	-0.577946	0.05573	-0.2818	0.08972	0.319902	-0.0167856	-0.391168										7.04643	0.56655	0.11927	1.23768
7.17226	-0.520532	-0.865592	-0.0232245	0.0905016	-0.0631983	-0.201	0.271053	-0.480771										7.17226	-0.215796	0.227043	0.252894	-0.493232	0.90965	-0.469974	-0.19215	0.428129		7.17226	-1.10788	-0.528516	-0.15965	-0.52052	0.07562	0.325686	0.0607359	-0.200552										7.17226	0.57133	0.15877	1.45133
7.29809	-0.368593	-0.92901	-0.0129462	0.128866	0.403511	-0.246025	0.418057	-0.437085										7.29809	0.0610856	-0.00451919	0.439644	-0.621015	0.854822	-0.460426	-0.339542	0.448455		7.29809	-1.04002	-0.013705	-0.11796	-0.72412	0.15645	0.322349	0.0663645	-0.730143										7.29809	0.12711	0.34158	1.172
7.42392	-0.424815	-0.836295	-0.09557	0.404449	0.766884	-0.235362	0.434407	-0.530276										7.42392	0.108694	-0.0247162	0.807047	-0.678939	0.828627	-0.458188	-0.529099	0.381851		7.42392	-1.02267	0.222532	-0.04312	-0.37381	0.33539	0.248986	0.41534	-0.903917										7.42392	0.22473	0.38924	0.85449
7.54975	-0.307456	-0.525777	0.345293	0.343118	0.425041	-0.384489	0.353209	-0.499409										7.54975	0.0151279	0.536219	1.01561	-0.65547	0.770314	-0.289557	-0.70978	0.480813		7.54975	-0.89823	-0.0770059	-0.0579	-0.52598	0.29655	0.191012	0.822112	-0.937847										7.54975	0.44715	0.19144	0.79364
7.67558	-0.198908	-0.472539	0.916423	0.0166371	0.572957	-0.489709	0.194754	-0.275116										7.67558	0.422061	0.677006	1.01919	-0.320093	0.592669	-0.139346	-0.812077	1.17195		7.67558	-0.59742	0.00922534	0.18241	-0.55323	0.31922	0.186065	0.955012	-0.867683										7.67558	0.79576	-0.15766	0.59242
7.8014	-0.341357	-0.252506	0.911147	-0.198808	0.628634	-0.522395	0.302932	0.0461051										7.8014	0.322152	0.432293	0.9552	-0.00212217	0.40721	-0.017243	-0.762393	1.32454		7.8014	-0.63361	0.413946	0.48426	-0.39885	0.36418	0.178136	0.797186	-0.67377										7.8014	0.80116	-0.22469	0.72699
7.92723	-0.265363	0.0747363	0.444073	-0.16178	0.450114	-0.557108	0.370126	0.309719										7.92723	0.359641	0.707651	0.751217	-0.127848	0.69392	0.137273	-0.446645	1.09393		7.92723	-0.66003	0.316276	0.56898	-0.53923	-0.10515	0.166798	0.591038	-0.473071										7.92723	0.88928	-0.12673	0.72413
8.05306	0.295859	-0.048527	0.0438542	-0.0846511	0.615307	-0.609241	0.227531	0.461885										8.05306	0.662363	0.650325	0.93779	-0.204834	1.01854	0.462185	-0.0550687	1.15636		8.05306	-0.55552	-0.120344	0.18057	-0.61966	-0.08203	0.208061	0.417805	-0.390721										8.05306	0.85897	-0.25644	0.74184
8.17889	0.265689	-0.0334357	-0.142055	-0.0423081	0.891478	-0.442473	0.105439	0.637128										8.17889	1.14333	0.214209	1.02956	-0.210353	1.1269	0.776258	0.0669492	1.07906		8.17889	-0.58221	0.137675	-0.42758	0.01222	0.60662	0.226431	0.121121	-0.51308										8.17889	0.83794	-0.13869	0.70013
8.30472	0.0281463	0.150965	0.0033563	-0.148238	0.701247	-0.250531	0.0234621	0.656842										8.30472	1.00328	0.217839	0.667171	-0.273801	0.978527	1.39985	-0.0911378	1.13123		8.30472	-0.61685	0.232024	-0.75286	0.28898	0.81327	0.347277	-0.0143003	-0.671211										8.30472	0.92872	0.23078	0.27163
8.43055	0.183105	0.224236	0.398991	-0.167769	0.347641	-0.255388	-0.107191	0.502211										8.43055	0.324179	0.264671	0.60604	-0.357	0.592407	2.02988	-0.280041	1.30124		8.43055	-0.41149	0.523699	-0.64548	-0.0092	0.31519	0.411785	0.0344454	-0.676854										8.43055	0.95961	0.37199	0.08277
8.55638	-0.121863	0.335525	0.249415	-0.419414	0.350181	-0.490731	-0.319092	0.298287										8.55638	0.189822	0.305706	1.00207	-0.530681	0.312349	1.92982	-0.433286	0.979282		8.55638	-0.40021	0.557451	-0.57903	0.08332	0.13507	0.497452	0.217326	-0.40914										8.55638	0.85999	0.20505	0.32396
8.68221	-0.322933	0.162835	0.222215	-0.73611	0.588281	-0.824355	-0.538617	0.0368118										8.68221	0.0833527	0.258947	0.85663	-0.571397	0.230269	1.56001	-0.352056	0.843568		8.68221	-0.40104	0.224912	-0.36036	-0.09202	0.53932	0.489523	0.328563	-0.314306										8.68221	0.72531	-0.01417	0.51706
8.80804	-0.651401	0.0538638	-0.137262	-0.624264	0.555109	-0.876981	-0.727758	0.0189536										8.80804	-0.0147626	-0.195089	0.803725	-0.651726	0.282584	1.30987	-0.196229	0.942949		8.80804	-0.22931	-0.00742619	-0.14413	0.48144	0.66247	0.324966	0.343775	-0.100272										8.80804	0.54798	-0.18507	0.34302
8.93387	-0.380909	0.182903	-0.463406	-0.537946	0.524294	-0.502583	-0.74008	0.0854903										8.93387	-0.0476906	-0.250256	1.33332	-0.601858	0.529313	1.06686	-0.0497151	1.01136		8.93387	-0.11808	-0.194046	0.14523	0.26382	0.2671	0.242263	0.393442	0.187017										8.93387	0.32582	0.1336	0.02327
9.0597	-0.499944	0.142112	-0.229927	-0.351301	0.431612	-0.077217	-0.636211	0.232757										9.0597	-0.135068	0.0554488	1.34286	-0.626797	0.874143	0.840469	0.0242199	0.753968		9.0597	-0.13262	-0.335818	0.55959	-0.41734	0.15676	0.017317	0.323957	0.374798										9.0597	0.41034	0.65816	-0.27881
9.18553	-0.449844	0.0440472	-0.177964	-0.302498	0.28877	0.327879	-0.573207	0.158124										9.18553	-0.172336	0.530578	0.980951	-0.741659	1.03916	0.635704	0.276907	0.45981		9.18553	-0.27388	-0.476481	0.67309	-0.38178	0.04943	-0.299694	0.131555	0.374098										9.18553	0.0737	0.98549	-0.26047
9.31136	-0.54516	-0.0767058	-0.590515	-0.0893388	0.263646	0.459973	-0.567403	0.144528										9.31136	-0.286951	0.586729	0.839184	-0.937063	0.654748	0.450017	0.551749	0.464607		9.31136	-0.09967	-0.637225	1.07175	-0.15364	0.0574	-0.280342	0.0353463	0.383675										9.31136	0.02856	0.72782	-0.23804
9.43718	-0.223449	-0.0489588	-0.758292	-0.0855437	-0.0608727	0.280069	-0.420651	0.0803311										9.43718	-0.555549	0.0505925	0.661687	-0.957789	0.0812046	0.474853	0.769353	0.359915		9.43718	0.28353	-0.818975	1.30209	-0.10137	0.04864	-0.184706	-0.016454	0.428686										9.43718	0.4525	0.38836	-0.25698
9.56301	0.00806185	-0.111491	-0.750296	-0.375814	-0.0856501	0.0699625	-0.0930499	0.0805558										9.56301	-0.347612	0.248614	0.607183	-0.879573	-0.53664	0.778576	0.688997	0.137417		9.56301	0.24641	0.298822	0.98297	0.17354	-0.21096	-0.196589	0.0232424	0.427039										9.56301	0.73836	0.50676	-0.18882
9.68884	-0.171461	-0.0229277	-1.04797	-0.513461	0.178881	-0.195414	-0.115137	0.274497										9.68884	-0.222289	0.504402	0.819476	-0.926491	-0.364378	1.14744	0.464933	0.158632		9.68884	0.19279	1.20884	0.95214	0.17155	-0.35147	-0.444819	0.0418633	0.249229										9.68884	0.88509	0.56029	-0.21453
9.81467	-0.233924	-0.0584237	-1.32443	-0.302719	0.610468	-0.428918	-0.409225	0.341686										9.81467	-0.436073	-0.000258388	0.439081	-0.899462	0.148896	1.3907	0.281666	0.0659592		9.81467	0.36222	1.22549	0.58604	-0.25125	-0.45225	-0.557329	0.112376	-0.0327138										9.81467	0.97806	0.61062	-0.21773
9.9405	0.0405033	-0.364883	-1.34992	-0.312264	0.399658	-0.646093	-0.526295	-0.042946										9.9405	-0.599603	-0.139552	0.518013	-0.867517	0.181323	1.28337	0.11257	-0.0977969		9.9405	0.5603	1.02658	0.07317	-0.61884	-0.44968	-0.565589	0.333186	-0.114658										9.9405	0.83347	0.56737	0.0153
10.0663	-0.315847	-0.517186	-0.675545	-0.4677	0.253203	-0.686862	-0.521122	-0.0337483										10.0663	-0.806138	-0.0550087	1.0316	-0.834502	0.17525	1.16097	-0.127862	-0.169259		10.0663	0.6119	0.93976	0.36874	-1.2747	-0.65892	-0.544987	0.389014	-0.190353										10.0663	0.51176	0.34459	-0.11565
10.1922	-1.10301	-0.372363	-0.335662	-0.583078	0.419736	-0.551981	-0.418678	0.0473501										10.1922	-0.651189	0.322387	0.99024	-0.73115	0.339505	0.995516	-0.471772	0.277649		10.1922	0.66114	0.976043	0.67725	-0.93462	-0.65524	-0.448551	-0.0159166	-0.354851										10.1922	0.1107	0.43228	-0.57137
10.318	-0.662743	-0.071322	-0.654398	-0.523964	0.76132	-0.490249	-0.330421	0.0598118										10.318	-0.651006	0.496289	0.959039	-0.465047	0.432166	0.853587	-0.683907	0.203514		10.318	0.65962	1.04712	0.27513	-0.49268	-0.20371	-0.34287	-0.184215	-0.598726										10.318	0.08461	0.70497	-0.17933
10.4438	-0.138083	0.192092	-0.345304	-0.383308	1.24976	-0.342647	-0.119781	-0.140134										10.4438	-0.735794	-0.0339701	0.828874	-0.306983	0.409353	0.572995	-0.859446	-0.198339		10.4438	0.48047	0.64967	0.37253	-0.78489	-0.25757	-0.222123	-0.0466148	-0.844303										10.4438	0.65401	0.94533	-0.13294
10.5696	-0.292699	0.581966	0.0123963	0.433213	0.980647	-0.295083	-0.343587	-0.322114										10.5696	-0.705408	0.293056	0.95072	-0.0702076	0.133994	0.263799	-1.18284	-0.130884		10.5696	0.2929	0.717012	1.70812	-0.68312	-0.5032	-0.0981742	0.37338	-1.20376										10.5696	1.01009	0.99938	-0.53666
10.6955	-0.229808	1.26862	0.308511	0.568355	0.828642	-0.340853	-0.153572	-0.335467										10.6955	-0.562868	0.643391	0.882843	0.0784363	-0.0477166	-0.0355039	-1.35697	-0.155564		10.6955	0.21394	0.425274	1.96584	-0.44374	-0.75325	-0.0275005	1.12943	-1.37138										10.6955	0.53428	0.97721	-0.86148
10.8213	-0.219694	2.80987	1.08842	0.547111	1.24027	-0.288545	0.0236944	-0.257109										10.8213	-0.524427	0.441339	0.696338	-0.0120163	-0.103866	-0.346971	-1.38508	-0.247367		10.8213	-0.10681	0.175659	1.53711	-1.41905	-0.88588	0.0530675	1.28354	-1.24488										10.8213	0.22624	1.02323	-1.0807
10.9471	0.764648	3.84031	2.35879	1.28284	1.11172	-0.240237	-0.686482	-0.0744722										10.9471	-0.662922	0.616633	0.748631	0.0315156	-0.257701	-0.634583	-1.22159	0.153923		10.9471	0.20753	0.563179	1.22525	-1.40212	-1.05469	0.0837034	1.98835	-0.879415										10.9471	0.18323	0.79157	-0.95541
11.073	2.58367	3.91187	2.75616	2.29242	0.989983	-0.16892	-1.11843	0.0832471										11.073	-0.576656	0.988531	0.749163	0.21774	-0.289814	-0.735541	-1.04668	0.119779		11.073	0.45901	0.330797	0.88582	-0.89362	-1.12503	0.019905	1.70557	-0.432759										11.073	0.12264	0.56979	-0.80922
11.1988	3.87535	4.25288	2.58537	2.79054	0.83056	-0.130479	-0.587046	0.0251825										11.1988	-0.59847	1.05773	0.624942	0.0342297	-0.196938	-0.964624	-0.834657	-0.205931		11.1988	0.56628	0.418911	1.05056	-1.30856	-0.65229	-0.352338	0.556116	-0.185676										11.1988	-0.00809	0.45597	-0.8805
11.3246	5.11874	5.10963	2.33182	3.27395	0.336619	-0.140474	-0.563973	-0.122533										11.3246	-0.685542	0.829399	0.459792	-0.126015	-0.413391	-1.13314	-0.710635	-0.0486726		11.3246	1.31181	0.326561	0.32262	0.2431	0.98915	-0.565346	0.537003	0.208236										11.3246	-0.15936	0.38965	-0.91821
11.4505	6.83021	6.06303	1.92242	3.59068	0.837371	-0.262782	-1.26824	-0.192915										11.4505	-0.725321	0.880149	0.582308	-0.0853186	-0.607258	-1.15119	-0.531246	-0.0302877		11.4505	2.39647	0.465342	0.58788	2.44998	1.82606	-0.704301	-0.424473	0.956073										11.4505	-0.01544	0.3309	-0.65366
11.5763	7.86236	6.16966	2.38694	3.68365	2.41365	-0.317889	-1.60255	-0.688905										11.5763	-0.789575	0.923739	0.222951	0.0974691	-0.467324	-1.06112	-0.360675	-0.0937912		11.5763	3.55059	2.06525	3.43402	2.11241	1.82252	-0.915478	-0.607887	0.994666										11.5763	0.63952	0.11153	-0.51419
11.7021	8.30603	6.40365	4.23655	4.12497	2.77472	-0.192379	-1.16265	-1.17197										11.7021	-0.38044	1.12082	0.489002	0.38215	-0.50892	-0.784481	-0.226055	-0.251278		11.7021	3.82581	2.49012	3.61905	1.81243	2.37142	-0.770611	-0.47292	0.685369										11.7021	0.47118	-0.25224	-0.47788
11.8279	8.82175	7.07214	5.43038	4.22628	3.23241	-0.0109271	-1.23113	-1.0443										11.8279	-0.0845235	0.930457	0.554025	0.511162	-0.461041	-0.506614	-0.260027	-0.43971		11.8279	3.05816	2.03411	2.89695	3.32951	2.7917	-0.546673	-0.186036	0.545339										11.8279	0.38542	-0.39968	-0.46985
11.9538	8.08112	6.57589	4.91175	4.853	4.08732	-0.000939943	-1.33309	-1.28132										11.9538	0.193845	0.446218	0.250137	0.392045	-0.184893	-0.224353	-0.42278	-0.0171745		11.9538	4.18639	3.1859	4.16447	4.13809	3.10974	-0.80838	0.393335	0.26681										11.9538	0.45154	-0.03919	-0.38112
12.0796	8.31414	6.38219	4.84357	5.06936	3.3199	0.0837102	-2.51245	-1.36871										12.0796	0.483044	0.540879	0.179613	0.340971	-0.632062	0.0422312	-0.568586	0.0898506		12.0796	4.33406	4.5934	4.54479	3.02849	3.08051	-1.15924	-0.781747	-0.181857										12.0796	0.28008	0.08355	-0.13393
12.2054	7.92839	6.37405	6.23495	4.57308	3.46948	0.173349	-2.63532	-1.51405										12.2054	0.293483	0.36149	-0.311158	0.44442	-0.751265	0.312713	-0.884888	-0.044581		12.2054	4.01047	4.56179	4.19717	3.5124	3.25981	-1.1294	-1.52802	-0.529105										12.2054	0.30573	0.05552	-0.27057
12.3313	7.1239	6.66651	6.96469	4.15979	4.12475	0.625465	-2.1143	-1.51875										12.3313	0.192412	0.0787797	-0.553408	0.423283	-0.424763	0.527411	-1.04074	-0.0485623		12.3313	4.85732	4.56675	4.0111	3.72252	2.83938	-1.23098	-1.08071	-1.03637										12.3313	0.55259	0.42077	-0.76389
12.4571	7.13081	7.20467	7.05862	3.76277	3.77451	0.771882	-2.08944	-1.35572										12.4571	0.123795	0.386935	-0.336162	0.188645	-0.101217	0.63249	-0.937128	0.040592		12.4571	5.49277	5.10359	4.1675	2.42135	2.27283	-1.45149	-1.68275	-1.34671										12.4571	0.52797	0.43154	-0.70073
12.5829	7.79851	7.51669	8.022	3.87672	4.44185	0.705172	-2.67936	-1.48629										12.5829	-0.191398	0.49215	-0.0794659	0.04703	0.120256	0.686532	-0.78829	0.280733		12.5829	4.22252	4.15393	4.47338	3.60683	1.98564	-1.62924	-1.84352	-1.64144										12.5829	0.40339	0.1241	-0.40759
12.7087	7.43398	7.35246	7.87957	3.93531	4.4655	0.40821	-2.75683	-1.65324										12.7087	0.290411	0.646503	-0.0156046	0.232046	0.249896	0.576807	-0.648427	0.215484		12.7087	3.35072	3.51554	4.49444	3.32446	1.76778	-1.28754	-1.44142	-2.08662										12.7087	0.56128	0.23096	-0.14906
12.8346	6.87103	7.38888	7.45338	3.47041	3.82732	0.230194	-2.63945	-1.99316										12.8346	0.892504	0.950058	-0.0201048	0.474566	-0.112293	0.349331	-0.61787	0.105891		12.8346	4.1575	3.94776	3.87748	4.24014	1.66344	-0.806137	-1.96306	-2.46227										12.8346	0.61775	0.67217	-0.02899
12.9604	7.22635	7.4228	7.02955	3.62054	4.74135	0.0123789	-3.49823	-3.56203										12.9604	0.873509	0.865157	-0.372477	0.45322	-0.674668	0.261271	-0.305286	-0.0641637		12.9604	3.70521	4.45825	3.49364	4.99922	1.69225	-0.413144	-2.36791	-2.46354										12.9604	0.60122	0.46771	-0.18824
13.0862	5.62051	6.99315	6.56006	3.56699	4.76522	-0.00942378	-3.83502	-4.37703										13.0862	0.683135	0.548122	-0.335609	0.272384	-0.810456	0.186785	0.110022	-0.0931839		13.0862	2.9863	3.57946	2.66011	4.25265	1.31643	-0.458908	-2.85281	-2.18532										13.0862	0.48767	0.31687	-0.42577
13.2121	4.36387	6.42409	6.10205	3.44198	3.62967	0.010621	-3.41134	-3.642										13.2121	0.406297	0.590077	-0.546702	0.17045	-0.654902	0.11547	0.462633	0.238059		13.2121	2.97759	2.92524	1.69922	4.23415	1.49831	-0.794008	-2.89302	-2.20185										13.2121	0.42939	0.81228	-0.61264
13.3379	3.9852	6.04758	5.7704	3.25428	4.14071	0.124241	-3.85532	-2.94608										13.3379	0.390359	0.441923	-0.525252	0.00167957	-0.905484	-0.134598	0.377907	-0.0831344		13.3379	3.25584	2.10182	1.06004	3.05789	1.45434	-0.869139	-2.75353	-2.43298										13.3379	0.59131	0.80243	-0.75764
13.4637	3.92592	6.04248	5.62249	3.0174	4.33369	0.458409	-3.86956	-3.05453										13.4637	-0.0222806	0.486421	-0.414641	-0.138075	-1.2733	-0.329084	0.0782041	-0.34343		13.4637	3.54737	1.31767	1.03119	2.63484	1.13065	-0.844287	-2.96367	-2.59425										13.4637	0.89641	0.42169	-0.98566
13.5895	3.88466	5.97407	5.14536	2.45931	3.81935	0.409886	-3.43124	-3.23103										13.5895	-0.225682	1.05708	-0.269787	-0.163741	-0.900373	-0.448827	-0.201175	0.050604		13.5895	4.31263	1.74161	0.69819	2.75242	1.17216	-0.761726	-3.53402	-2.63807										13.5895	0.99796	0.12748	-0.53076
13.7154	3.47742	5.87522	4.91197	2.16244	4.10235	0.166994	-3.39093	-2.90857										13.7154	0.226049	1.51509	-0.174154	-0.252717	-0.611182	-0.421896	-0.385767	-0.0417753		13.7154	4.2406	2.04568	-0.03016	2.2518	0.70222	-0.939849	-3.99147	-2.49044										13.7154	0.70425	0.01718	-0.20526
13.8412	3.44538	5.66574	4.50578	2.2351	4.8187	-0.286258	-3.18174	-2.42278										13.8412	0.27874	1.46409	-0.308266	-0.247581	-0.910254	-0.232967	-0.542392	-0.102083		13.8412	3.5515	2.02615	0.13366	1.8382	0.58378	-1.48502	-4.19142	-2.60084										13.8412	0.4189	-0.0591	-0.83676
13.967	3.05165	5.30219	4.53463	1.81433	4.90627	-0.933522	-3.13146	-2.62845										13.967	0.268411	1.22464	-0.220341	-0.47189	-0.704377	-0.0658766	-0.405729	-0.206674		13.967	3.09774	2.36682	0.61287	1.34146	0.80778	-2.14931	-3.96414	-2.85814										13.967	0.2329	-0.25103	-0.84075
14.0929	2.7047	5.35612	4.50124	1.69768	4.64546	-1.43036	-3.34474	-3.12181										14.0929	0.580568	0.916992	-0.22914	-0.687595	-0.248621	0.0195818	-0.0577666	-0.201468		14.0929	3.32058	2.48589	1.26353	1.83859	0.77431	-2.43438	-3.83312	-3.179										14.0929	-0.19615	-0.0367	-0.40131
14.2187	2.6891	5.29125	3.94016	1.6423	4.66055	-1.64395	-3.71751	-3.09662										14.2187	0.558024	0.694399	-0.357046	-0.645235	0.26334	0.0974483	0.226474	-0.21483		14.2187	3.58094	2.16679	0.93936	1.85893	0.62387	-2.43708	-3.79008	-3.26218										14.2187	-0.1074	0.07371	-0.51308
14.3445	2.58355	4.98518	3.44039	1.43808	4.74673	-1.66239	-3.90814	-2.94104										14.3445	0.445278	0.601632	-0.542726	-0.65445	0.519655	0.186625	0.219207	-0.404272		14.3445	3.39664	1.73249	0.5282	1.65474	0.70411	-2.35148	-3.857	-3.16234										14.3445	-0.23566	-0.18698	-0.54411
14.4703	2.42185	4.95016	3.47662	1.17725	4.27005	-1.64677	-4.05339	-2.90881										14.4703	0.221652	0.499187	-0.404295	-0.592684	0.773799	0.171211	0.0262172	-0.566715		14.4703	3.11747	1.56877	0.74522	2.12462	0.53866	-2.36919	-4.07633	-2.93392										14.4703	-0.65376	-0.27447	-0.2139
14.5962	1.95475	5.04892	3.28506	1.00228	3.59695	-1.65262	-4.27126	-2.94884										14.5962	-0.00440754	0.347971	-0.804949	-0.626646	0.997094	0.21772	-0.000338255	-0.547139		14.5962	2.9988	1.44285	0.8656	1.38775	0.26503	-2.42401	-3.88554	-2.8473										14.5962	-0.55248	-0.3033	-0.12842
14.722	1.57904	4.86088	2.82945	0.989558	3.33007	-1.78151	-3.82184	-3.16668										14.722	-0.427263	0.553284	-0.817583	-0.695292	1.0063	0.32187	0.0851724	-0.503966		14.722	2.88113	1.60316	0.44409	0.60049	0.1722	-2.43871	-3.49914	-3.01858										14.722	-0.32921	-0.21403	-0.40407
14.8478	1.34827	4.70923	2.66505	1.05235	2.97944	-1.69233	-3.71347	-3.49232										14.8478	-0.453754	0.608655	-0.32158	-0.636975	0.59329	0.243824	0.374626	-0.389188		14.8478	2.88433	1.90328	-0.03085	0.7508	0.38254	-2.10923	-2.97884	-3.09559										14.8478	-0.22247	-0.24902	-0.55252
14.9737	1.10661	4.66557	2.30283	1.16932	2.72844	-1.64103	-3.97204	-3.91806										14.9737	-0.152792	0.568709	-0.112794	-0.431858	0.0813537	-0.103429	0.407159	-0.381855		14.9737	2.91434	2.10304	0.09301	0.95932	0.08442	-1.74779	-2.70633	-2.79439										14.9737	-0.50025	-0.21444	-0.69351
15.0995	1.2961	4.58272	2.22156	1.08144	2.79715	-1.66979	-4.03312	-4.30801										15.0995	-0.192864	0.799573	-0.059053	-0.283954	-0.473819	-0.423095	0.218137	-0.20989		15.0995	3.05549	2.02588	0.47399	0.40393	-0.28019	-1.75597	-2.50362	-2.47588										15.0995	-0.67405	0.07235	-0.74085
15.2253	1.06054	4.55188	2.31377	1.04604	2.90002	-1.71404	-3.81006	-4.50747										15.2253	-0.205808	0.698959	-0.230793	-0.232921	-0.34121	-0.706528	0.0137686	0.113079		15.2253	2.91989	1.47904	0.30513	0.23034	-0.262	-2.01285	-2.34631	-2.47864										15.2253	-0.48698	-0.18499	-0.55579
15.3512	0.321675	4.42694	1.86927	1.47571	3.41286	-1.72868	-3.90232	-4.64876										15.3512	0.0645636	0.485952	-0.391954	-0.171123	-0.3234	-0.94308	-0.135763	0.146196		15.3512	2.50074	1.55073	-0.05111	0.18768	-0.31456	-2.47479	-2.17623	-2.60707										15.3512	-0.3783	-0.35825	-0.77945
15.477	0.55687	4.21867	1.5479	1.48892	3.39724	-1.78667	-3.99858	-4.77893										15.477	0.168099	0.369338	-0.351006	-0.126021	-0.532007	-1.15656	-0.243251	-0.339311		15.477	2.39274	1.37422	0.52131	-0.19806	-0.81844	-2.91852	-1.82228	-2.6137										15.477	-0.489	-0.28449	-0.45671
15.6028	0.719743	4.16598	1.6026	1.27667	2.81394	-1.76156	-4.36976	-4.81902										15.6028	0.190254	0.441304	-0.493356	-0.281048	-0.697184	-1.12606	-0.0758551	-0.299094		15.6028	2.57983	0.847041	0.92338	-0.8458	-1.64155	-3.30161	-1.51798	-2.52026										15.6028	-0.63863	-0.32867	0.27781
15.7286	0.183272	4.01762	1.63713	1.27528	2.74793	-1.51726	-4.14165	-4.85173										15.7286	0.146388	1.30924	-0.517298	-0.416422	-0.22127	-0.864736	0.154855	-0.0724805		15.7286	2.41118	1.06631	-0.00773	-1.26821	-1.66566	-3.48872	-1.47732	-2.45222										15.7286	-0.72129	-0.2842	0.10311
15.8545	-0.0853132	3.90743	1.29685	1.08906	2.51605	-1.32727	-3.67245	-4.80673										15.8545	0.00938716	1.63972	-0.496553	-0.426039	0.123359	-0.590707	0.508176	-0.019267		15.8545	1.79897	1.19147	-0.43586	-1.48897	-1.44086	-3.4658	-1.53023	-2.4813										15.8545	-0.70702	-0.37565	-0.4677
15.9803	0.185874	3.74369	1.19252	0.940138	2.4143	-1.15017	-4.13224	-4.7373										15.9803	-0.142229	1.46903	-0.577018	-0.487809	-0.161172	-0.341382	0.672967	0.0984427		15.9803	1.4776	0.870492	-0.63925	-1.86683	-1.55422	-3.37533	-1.58513	-2.40004										15.9803	-0.6737	-0.34627	-0.49839
16.1061	-0.0215403	3.61953	1.08417	1.11676	2.32991	-1.04047	-4.3471	-4.7708										16.1061	-0.101912	1.60199	-0.561331	-0.535668	-0.465003	-0.118826	0.736605	-0.0582056		16.1061	1.57889	0.921686	-0.9105	-2.09809	-1.7308	-3.23437	-1.67609	-2.24927										16.1061	-0.63665	-0.01185	-0.73797
16.232	-0.637281	3.55143	0.920144	1.35025	2.29989	-1.08701	-3.74311	-4.69976										16.232	-0.171392	1.3886	-0.419908	-0.537614	-0.650142	0.0436972	0.505805	-0.102085		16.232	1.52977	1.60102	-0.75658	-2.20024	-1.87661	-3.04842	-1.66716	-2.15696										16.232	-0.48068	0.13973	-0.71418
16.3578	-0.901933	3.52318	0.886658	0.776515	2.41026	-1.23269	-2.82549	-4.53304										16.3578	-0.350628	0.936567	-0.625826	-0.593669	-0.708407	0.119513	0.194655	0.132024		16.3578	1.15715	1.48477	-0.3629	-2.34758	-2.37029	-2.80037	-1.72242	-2.3959										16.3578	-0.50779	-0.36167	-0.32532
16.4836	-0.858975	3.47831	0.608536	0.00203313	2.13999	-1.39562	-2.65455	-4.32824										16.4836	-0.448966	0.824864	-0.84094	-0.594944	-0.622667	-0.0768612	-0.105317	-0.173862		16.4836	0.71606	0.850567	-0.20881	-2.25355	-2.24366	-2.60006	-1.74687	-2.57767										16.4836	-0.57343	-0.55457	-0.38949
16.6094	-1.25639	3.22681	0.652436	0.382974	1.89364	-1.54532	-3.23308	-4.18105										16.6094	-0.656945	0.756196	-0.662338	-0.691341	-0.428576	-0.125327	-0.253939	-0.01153		16.6094	0.72401	0.973267	-0.22837	-2.42381	-1.89994	-2.37465	-1.73031	-2.47911										16.6094	-0.06408	-0.4874	-0.57204
16.7353	-1.333	3.03501	0.609301	0.999821	1.40861	-1.6454	-3.64876	-4.01318										16.7353	-0.440558	0.574164	-0.708563	-0.747766	0.220856	-0.0738392	-0.162155	-0.275204		16.7353	0.67464	1.0037	-0.07723	-2.352	-2.05867	-2.19093	-1.74702	-2.17986										16.7353	0.1495	-0.5511	-0.62991
16.8611	-1.33493	2.90529	0.285422	0.987853	1.11917	-1.7421	-3.77319	-3.86373										16.8611	-0.553632	0.310969	-0.875481	-0.704081	0.323748	0.132798	-0.220748	-0.250746		16.8611	0.56848	1.23596	0.01146	-2.29097	-2.10248	-2.07692	-1.80585	-2.02508										16.8611	-0.25907	-0.48784	-0.05306
16.9869	-1.62971	2.68574	0.377207	0.589285	1.02092	-1.51173	-3.79152	-3.78649										16.9869	-0.747659	0.0983725	-0.559146	-0.699271	-0.0539203	0.232635	-0.337526	-0.0697834		16.9869	0.6359	1.2252	-0.00197	-2.48379	-2.20122	-2.20915	-1.8588	-2.02208										16.9869	-0.33454	-0.16106	0.52003
17.1128	-1.58273	2.37173	0.329836	0.53753	0.565013	-1.10401	-3.78012	-3.68972										17.1128	-0.641818	0.0845285	-0.510484	-0.63243	-0.401844	0.222581	-0.309082	-0.395198		17.1128	0.58679	0.450421	-0.00386	-2.6799	-2.29789	-2.43445	-2.03474	-1.84373										17.1128	-0.00428	-0.29551	0.46899
17.2386	-1.71194	2.105	0.221467	0.916733	0.504918	-0.877892	-3.43409	-3.56172										17.2386	-0.740594	-0.00739168	-0.700374	-0.372467	-0.730353	0.138912	-0.293088	-0.243763		17.2386	0.51902	0.195912	-0.20564	-2.82078	-2.07736	-2.4883	-2.09843	-1.67115										17.2386	0.10062	-0.67663	0.4028
17.3644	-1.78626	1.7119	0.102344	0.900969	0.990436	-0.803882	-3.47284	-3.44605										17.3644	-0.872195	0.0443586	-0.572486	-0.283226	-0.471946	0.0873177	-0.464191	-0.0208438		17.3644	0.44467	0.477727	0.0238	-3.06276	-1.7701	-2.55461	-2.02558	-1.47765										17.3644	-0.22398	-0.71428	0.37966
17.4902	-1.2751	1.39203	-0.298641	0.73685	1.0834	-0.789923	-3.39245	-3.48009										17.4902	-0.718507	0.241612	-0.612975	-0.0818152	0.0794937	0.140291	-0.546628	-0.0388395		17.4902	0.25462	0.273103	0.26337	-2.86778	-1.73765	-2.80296	-1.81352	-1.34479										17.4902	-0.5469	-0.28573	0.29966
17.6161	-1.39246	1.32525	-0.301558	0.453754	1.10232	-0.966484	-3.35637	-3.60765										17.6161	-0.485169	0.206803	-0.8897	0.294153	0.312166	0.100235	-0.58216	-0.11463		17.6161	-0.1075	0.0985996	0.22738	-3.06936	-1.94123	-3.10241	-1.62986	-1.38994										17.6161	-0.69419	0.70448	0.16708
17.7419	-1.53728	1.33606	-0.291043	0.555725	0.477035	-1.14911	-3.43014	-3.64377										17.7419	-0.564504	0.021013	-0.824999	0.335985	0.20133	-0.0153925	-0.543894	-0.439753		17.7419	-0.06978	0.868316	0.38449	-2.99309	-1.94982	-3.22835	-1.60045	-1.31553										17.7419	-0.50111	1.4602	0.17399
17.8677	-1.47991	1.2893	-0.474786	1.08139	0.0259836	-1.25525	-3.47665	-3.56223										17.8677	-0.488148	-0.0517527	-1.03296	0.241865	-0.190343	-0.198004	-0.480146	-0.614102		17.8677	0.32485	1.16453	0.19056	-2.66594	-1.79692	-3.23286	-1.70869	-1.0941										17.8677	-0.45221	1.49045	0.19122
17.9936	-1.35421	1.20675	-0.221288	1.11647	0.00418099	-1.21967	-3.19699	-3.38141										17.9936	-0.291161	-0.0735126	-1.13316	0.242651	-0.428928	-0.439133	-0.295042	-0.649841		17.9936	0.19792	0.772922	-0.06393	-3.10731	-1.94625	-3.21814	-1.6765	-1.18325										17.9936	-0.46884	0.7964	0.05338
18.1194	-1.18208	1.18347	-0.128521	1.21489	-0.0602516	-1.09062	-2.93866	-3.44821										18.1194	-0.42585	-0.392766	-0.883738	0.373532	-0.400761	-0.378064	0.0532189	-0.556375		18.1194	-0.14108	1.11105	0.14722	-3.26064	-2.08852	-3.10153	-1.43802	-1.61587										18.1194	-0.196	0.24448	0.15478
18.2452	-1.26309	1.33955	-0.288351	1.84909	0.0687828	-0.786341	-2.60871	-3.58812										18.2452	-0.391741	-0.501342	-0.841966	0.64357	-0.235069	-0.30514	0.413976	-0.103539		18.2452	-0.28983	0.936512	0.01933	-2.90899	-2.00856	-2.99593	-1.1818	-2.07357										18.2452	-0.05429	-0.02697	0.36258
18.3711	-1.20194	1.39282	-0.474121	1.4942	0.347862	-0.561491	-2.64104	-3.72605										18.3711	0.119103	-0.320559	-0.616128	0.718813	0.0889229	-0.348612	0.391337	-0.329685		18.3711	-0.01431	0.765485	-0.33139	-2.41002	-2.04614	-3.13226	-0.934913	-2.51239										18.3711	-0.45779	-0.10531	0.21745
18.4969	-1.11362	1.35473	-0.746068	0.886614	0.0380924	-0.481843	-2.49876	-3.81264										18.4969	0.609072	-0.110747	-0.535299	0.699702	0.480811	-0.586515	0.119787	-0.755485		18.4969	0.42082	0.78388	-0.34191	-2.56743	-2.25208	-3.30556	-0.768914	-2.77634										18.4969	-0.84987	0.35074	0.06873
18.6227	-1.48952	1.28861	-0.719787	0.684303	-0.463717	-0.443755	-2.64319	-3.89874										18.6227	0.531966	0.0530817	-0.743953	0.866218	1.09848	-0.796333	-0.123294	-0.693125		18.6227	0.51998	0.59877	-0.23442	-2.80101	-2.56867	-3.31552	-0.717762	-2.87863										18.6227	-0.47535	0.4418	0.33969
18.7485	-1.78704	1.33911	0.140975	0.576514	-0.35337	-0.406469	-2.87937	-3.90791										18.7485	0.669021	0.0750224	-1.06359	1.25669	1.83663	-0.75179	-0.308067	-0.736643		18.7485	0.3679	0.705415	-0.19976	-2.65655	-2.37995	-3.22358	-0.828969	-2.93702										18.7485	-0.10275	0.08535	0.4101
18.8744	-1.98173	1.35314	0.0918113	0.535896	-0.340923	-0.391157	-3.30762	-3.84137										18.8744	0.604695	-0.0270804	-1.30193	1.38816	1.66706	-0.660077	-0.514954	-0.980549		18.8744	0.46226	0.846149	-0.29373	-2.33221	-2.27144	-3.02517	-1.08892	-3.04704										18.8744	-0.28472	0.21295	-0.32779
19.0002	-2.02198	1.33282	-0.303063	0.409637	-0.506786	-0.522247	-3.88528	-3.62081										19.0002	-0.170436	-0.0159716	-0.991663	1.17046	0.949246	-0.543617	-0.59452	-1.0146		19.0002	0.91259	0.17577	-0.30654	-2.70906	-2.70935	-2.75707	-1.17219	-3.08616										19.0002	-0.34674	0.26456	-0.55876
19.126	-1.67574	1.08974	-0.271895	0.146997	-0.215057	-0.575663	-4.1716	-3.36365										19.126	-0.768822	-0.126045	-1.01216	1.08259	0.844384	-0.435473	-0.281905	-1.07754		19.126	1.05494	-0.251365	-0.02658	-2.53738	-2.75031	-2.39333	-1.24918	-3.04301										19.126	-0.62479	-0.14087	-0.16888
19.2519	-1.61701	0.931839	-0.161171	0.0786968	0.197785	-0.57447	-3.8124	-3.13553										19.2519	-0.777856	-0.204615	-1.20724	1.12195	0.962315	-0.507314	0.316594	-1.18527		19.2519	0.9261	-0.357017	-0.43466	-1.9037	-2.74067	-2.0384	-1.27336	-2.98646										19.2519	-0.87218	-0.75917	-0.13589
19.3777	-2.09728	0.984093	-0.331953	-0.22018	0.11792	-0.626499	-3.11308	-3.0023										19.3777	-0.662481	-0.418094	-0.937126	1.02018	0.676511	-0.218983	0.894767	-1.07277		19.3777	0.93515	-0.481357	-0.87925	-2.37478	-2.93064	-1.93322	-1.19926	-3.11255										19.3777	-0.62692	-0.89902	-0.44456
19.5035	-1.83855	0.956743	-0.335687	-0.313512	0.0252276	-0.813275	-3.00449	-3.09757										19.5035	-0.685797	-0.480116	-1.14079	0.963995	0.133848	0.251913	0.900509	-0.527747		19.5035	0.84431	0.11851	-0.9204	-2.63587	-2.62846	-1.81325	-1.07916	-3.48986										19.5035	-0.38607	-0.97328	-0.82625
19.6293	-1.81013	0.993305	-0.206434	-0.115991	0.0727906	-0.900996	-3.2894	-3.2642										19.6293	-0.645672	0.0495889	-1.75932	0.985407	-0.0638575	0.665385	0.645153	-0.31964		19.6293	0.78445	0.718289	-1.03945	-2.42355	-2.60933	-1.84167	-0.809911	-3.90693										19.6293	0.01859	-0.77412	-1.00631
19.7552	-2.00035	1.15474	-0.428132	0.172027	0.238096	-0.752026	-3.49975	-3.38638										19.7552	-0.528039	-0.0443887	-1.39026	0.880857	-0.141667	0.816044	0.403152	-0.501979		19.7552	0.79097	0.66936	-0.79133	-2.56955	-2.66105	-1.82138	-0.527206	-3.95892										19.7552	0.47724	-0.26668	-1.31888
19.881	-1.81389	1.26667	-0.539317	0.550083	0.297979	-0.517155	-3.49379	-3.37951										19.881	-0.106713	-0.349264	-0.906276	0.783374	-0.252017	0.857481	0.0911111	-0.763207		19.881	0.67315	0.462761	-1.04435	-2.34903	-2.60676	-1.83329	-0.363495	-3.81129										19.881	0.34991	-0.46256	-1.46277
20.0068	-1.40751	1.58354	-0.610357	0.611162	0.24185	-0.302463	-3.46128	-3.33207										20.0068	0.0569001	-0.172909	-0.56193	0.7913	-0.450282	0.848384	-0.220873	-0.721103		20.0068	0.84605	0.18488	-1.03699	-2.36296	-2.8346	-1.98279	-0.460173	-3.57633										20.0068	0.02964	-0.66195	-1.06566
20.1327	-1.71628	1.56137	-0.581662	0.465004	0.0182336	-0.137299	-3.24838	-3.25642										20.1327	0.0706078	-0.283167	-0.814371	0.646804	-0.499091	0.791805	-0.410448	-0.4634		20.1327	0.80817	-0.318696	-0.24673	-2.42309	-2.86423	-2.29767	-0.528577	-3.40273										20.1327	0.2649	-0.71167	-0.69287
20.2585	-1.97002	1.5156	-0.393808	0.556027	-0.166959	-0.134705	-3.58318	-3.2427										20.2585	0.102718	-0.501052	-1.02742	0.581706	-0.591378	0.457692	-0.424539	-0.066612		20.2585	0.80855	-0.291586	0.23328	-2.51252	-2.88643	-2.79027	-0.584171	-3.32594										20.2585	0.32072	-0.5261	-0.65424
20.3843	-1.82736	1.80073	-0.39865	-0.0419277	0.0127191	-0.0958319	-3.74546	-3.35908										20.3843	0.295218	-0.526635	-0.766218	0.516185	-0.586093	0.106231	-0.433731	-0.173493		20.3843	1.05973	-0.104474	0.15443	-2.50326	-2.46937	-3.06848	-0.543047	-2.72424										20.3843	-0.09082	-0.53041	-0.68932
20.5101	-1.59678	1.92925	-0.71715	-0.388604	0.119868	-0.287671	-3.12998	-3.08478										20.5101	0.301655	-0.342771	-0.62833	0.447222	-0.595548	-0.190594	-0.330433	-0.502002		20.5101	1.36622	-0.588419	0.07735	-2.5361	-2.31884	-3.05674	-0.465941	-2.18701										20.5101	-0.44568	-0.98254	-0.72598
20.636	-1.84627	1.81048	-1.0074	-0.162593	-0.270488	-0.430919	-3.27789	-2.49858										20.636	0.244845	-0.404043	-0.65412	0.424381	-0.458198	-0.314307	-0.111463	-0.594897		20.636	1.59027	-1.1707	0.05409	-2.55468	-2.5597	-2.94659	-0.469115	-2.35934										20.636	-0.80971	-0.8594	-0.66217
20.7618	-2.15125	1.74623	-0.984614	-0.320858	-0.258418	-0.634852	-3.09123	-2.32164										20.7618	0.445615	-0.610995	-0.313544	0.507636	-0.38794	-0.329789	-0.0367572	-0.668246		20.7618	1.54049	-1.43682	0.12838	-2.38369	-2.13563	-2.77651	-0.561308	-2.50062										20.7618	-0.70628	-0.77757	-0.50667
20.8876	-2.15434	1.68438	-0.523283	-0.310507	0.0842124	-0.922962	-2.55773	-2.36419										20.8876	0.528437	-0.626788	-0.181774	0.62798	-0.543887	-0.255843	-0.0190202	-0.604267		20.8876	1.16164	-1.49423	0.13606	-1.90813	-1.84958	-2.51466	-0.365119	-2.68342										20.8876	-0.55254	-1.08321	-0.55147
21.0135	-2.09722	1.69234	-0.450145	-0.290353	0.371367	-1.11024	-2.9351	-2.59019										21.0135	0.0109175	-0.616874	-0.134857	0.441373	-0.546978	-0.155833	0.159574	-0.65622		21.0135	0.92849	-1.4599	-0.27903	-2.1064	-1.83672	-2.30626	-9.59936e-05	-2.83161										21.0135	-0.74551	-1.35607	-0.5738
21.1393	-2.16817	1.87794	-0.584127	-0.235523	0.898551	-1.15927	-3.55534	-2.75652										21.1393	-0.334983	-0.622706	-0.29357	0.230128	-0.268755	-0.00917199	0.125691	-0.855901		21.1393	1.07376	-1.49297	-0.42471	-2.15713	-1.77987	-2.26485	0.142033	-2.98794										21.1393	-0.81682	-1.16076	-0.47113
21.2651	-2.0356	2.00208	-0.411798	-0.0482621	1.38223	-1.09089	-3.33042	-2.82313										21.2651	-0.224879	-0.436566	-0.825044	0.143783	0.0549493	0.142984	0.0038688	-0.908432		21.2651	1.14904	-1.44902	-0.0332	-2.01474	-1.64117	-2.21917	-0.0352044	-2.96831										21.2651	-0.19815	-0.74703	-0.41758
21.391	-1.94148	1.81608	-0.418865	0.161841	1.37313	-0.867582	-3.04395	-2.69499										21.391	-0.438095	-0.469665	-0.898589	0.12409	0.300485	0.206761	-0.108671	-0.513567		21.391	1.23056	-1.04521	0.45748	-1.99216	-1.66554	-2.21464	-0.530078	-2.97046										21.391	0.59161	-0.36856	0.0146
21.5168	-2.06661	1.94048	-0.535322	0.36988	1.09174	-0.644494	-2.78134	-2.49835										21.5168	-0.307941	-0.612651	-0.495555	0.366747	0.403745	0.233182	0.165917	-0.403246		21.5168	1.2722	-1.39297	0.29068	-2.12952	-1.93645	-2.05463	-1.06313	-3.1285										21.5168	0.3614	-0.2914	0.39304
21.6426	-2.0051	2.196	-0.374573	1.03014	0.776983	-0.448523	-2.34504	-2.26863										21.6426	0.163108	-0.547717	-0.579829	0.163375	0.465739	0.251432	0.835261	-0.448412		21.6426	1.14782	-1.29821	0.05905	-1.78863	-1.911	-1.87424	-1.38131	-3.41846										21.6426	-0.01277	-0.2301	0.45639
21.7684	-2.01867	2.06041	-0.581591	1.32217	0.795802	-0.291505	-2.54229	-1.97696										21.7684	0.426421	-0.767228	-0.687815	0.0503924	0.465894	0.175898	1.07654	-0.330367		21.7684	0.39734	-0.907357	0.51708	-1.42902	-1.70141	-1.648	-1.20173	-3.51979										21.7684	-0.22447	-0.3086	0.51978
21.8943	-1.90383	1.84442	-0.958612	0.944037	0.992521	-0.241297	-3.28365	-1.74306										21.8943	0.780072	-0.771147	-0.422799	0.166797	0.402533	0.191072	1.10591	-0.323211		21.8943	0.18939	-1.23411	0.48521	-2.27102	-1.49655	-1.31846	-0.932266	-3.61873										21.8943	-0.1293	-0.6039	0.19674
22.0201	-1.85343	1.77037	-1.08552	0.542809	1.0173	-0.218922	-3.63959	-1.86073										22.0201	0.773622	-0.828458	0.0742238	0.178869	0.298904	0.138773	0.743786	-0.338489		22.0201	0.29987	-1.3118	-0.00556	-2.35992	-1.4771	-1.12189	-0.6086	-3.84492										22.0201	-0.23014	-0.72304	-0.02416
22.1459	-2.19805	1.99397	-1.3122	0.636894	1.364	-0.261424	-3.59141	-2.03251										22.1459	0.597399	-0.63955	-0.140972	0.00374768	0.142178	-0.0773369	0.512804	-0.512591		22.1459	0.59068	-1.26769	-0.0347	-1.29006	-1.54779	-1.12436	-0.364756	-3.96886										22.1459	-0.48926	-0.81332	0.23619
22.2718	-2.19575	1.9305	-0.863697	0.268958	1.54615	-0.480223	-3.42259	-2.0929										22.2718	0.906938	-0.306645	-0.17366	-0.197912	0.0570906	-0.442188	0.182897	-0.788818		22.2718	0.85934	-1.3107	-0.18991	-0.7552	-1.90019	-1.33135	-0.104079	-3.79883										22.2718	-0.00893	-0.9307	0.2075
22.3976	-1.98012	2.11858	-0.218855	-0.21878	0.427031	-0.802105	-3.53427	-2.09805										22.3976	0.355247	-0.395463	0.042397	-0.17569	0.00673543	-0.821424	-0.244039	-0.438824		22.3976	0.62785	-1.10262	-0.34261	-0.78457	-2.34412	-1.42384	0.105944	-3.43983										22.3976	0.45189	-1.10435	-0.02814
22.5234	-2.06306	2.28948	-0.0104492	-0.444794	0.0795832	-1.1484	-3.81433	-2.07594										22.5234	-0.131289	-0.274959	-0.161424	-0.139285	-0.131951	-0.990751	-0.552864	-0.492089		22.5234	0.24836	-1.07953	-0.4041	-0.74161	-2.48622	-1.45436	0.512758	-3.16248										22.5234	0.33021	-1.40975	-0.19043
22.6492	-2.47401	1.83122	0.142635	-0.611627	0.502671	-1.36642	-3.38235	-1.95858										22.6492	0.382682	-0.324356	-0.318039	0.120571	-0.266734	-0.871234	-0.884631	-1.00401		22.6492	0.04221	-1.19592	-0.38054	-0.85291	-2.34754	-1.45444	0.846794	-3.22129										22.6492	-0.15382	-1.33716	-0.12614
22.7751	-2.6423	1.80267	0.189388	0.0869573	-0.0585901	-1.46662	-2.72989	-1.89878										22.7751	0.32817	-0.40635	-0.490834	0.486239	-0.332551	-0.749484	-1.13477	-0.79321		22.7751	0.45519	-0.942187	-0.48226	-1.34027	-2.47357	-1.7706	0.912858	-3.53246										22.7751	-0.13874	-1.18086	0.09043
22.9009	-2.43354	1.9277	0.180357	0.8671	-0.350822	-1.46187	-2.06222	-1.85466										22.9009	0.0816181	-0.355151	-1.28428	0.411555	-0.38693	-0.549963	-0.959269	-0.333806		22.9009	0.90858	-1.00951	-0.28492	-1.86691	-2.20605	-1.97242	0.868541	-3.72543										22.9009	-0.37105	-1.17352	-0.02403
23.0267	-2.28934	1.81167	0.308153	1.26582	-0.11071	-1.52683	-1.68218	-1.85674										23.0267	0.209249	-0.391752	-1.21719	0.337682	-0.471243	-0.221169	-0.62543	-0.350598		23.0267	0.56396	-0.782946	-0.35768	-2.04838	-1.73024	-1.96413	0.584169	-3.75062										23.0267	-0.7224	-0.79064	-0.28499
23.1526	-2.33742	1.76118	0.306959	1.55985	0.0697848	-1.60341	-1.4181	-1.88295										23.1526	0.0615201	-0.50615	-0.84036	0.358044	-0.57907	0.236027	-0.170707	-0.796932		23.1526	0.5147	-0.163434	-0.29103	-1.94217	-1.80933	-1.867	0.23548	-3.77199										23.1526	-0.89433	-0.60275	-0.2689
23.2784	-2.57909	1.80567	0.306083	1.1545	0.437022	-1.70554	-1.40787	-1.88499										23.2784	-0.549473	-0.654014	-0.862483	0.268201	-0.577677	0.554766	0.137794	-0.576847		23.2784	0.35068	0.095408	-0.38726	-1.86868	-2.08612	-1.77451	-0.00258385	-3.80424										23.2784	-0.76272	-0.71364	0.3095
23.4042	-2.33029	1.73039	0.357762	0.703465	0.975823	-1.7275	-1.78606	-1.98176										23.4042	-0.483814	-0.678158	-0.862219	0.200287	-0.574611	0.58243	-0.054219	-0.523728		23.4042	0.1783	-0.0629164	-0.34327	-2.10775	-2.19733	-1.78671	-0.0617089	-3.86076										23.4042	-0.79289	-0.90121	0.14506
23.53	-2.44582	1.57584	0.239641	0.614602	2.01049	-1.48397	-2.19459	-2.00285										23.53	-0.660823	-0.307342	-0.783172	0.106556	-0.419429	0.573287	-0.304887	-0.614974		23.53	0.20788	-0.317941	0.02487	-2.46485	-2.63727	-1.8054	0.11576	-4.13323										23.53	-0.84023	-1.0086	-0.42388
23.6559	-2.40584	1.50953	0.24367	0.738752	1.6113	-1.263	-2.29489	-2.09404										23.6559	-1.05724	-0.213477	-0.822691	0.0736289	-0.248937	0.423512	-0.412029	-0.408481		23.6559	0.34096	-0.691468	-0.17512	-2.32465	-2.95768	-1.8301	0.29504	-4.36354										23.6559	-0.75515	-0.82884	-0.19248
23.7817	-1.98203	1.6135	0.233749	0.675267	0.767085	-1.00825	-1.93454	-2.20224										23.7817	-0.938179	-0.638423	-0.815009	0.247995	-0.00564071	-0.0593146	-0.439443	-0.277282		23.7817	0.52225	-0.810212	-0.32347	-2.03532	-2.3986	-1.80967	0.555996	-4.40674										23.7817	-0.98909	-0.93918	-0.16783
23.9075	-2.13279	1.7604	0.3939	0.678016	0.617424	-0.832703	-1.71816	-2.35705										23.9075	-0.656342	-0.713795	-0.526408	0.136331	0.326193	-0.499509	-0.692339	-0.189129		23.9075	0.84668	-0.969641	-0.11977	-1.87928	-2.1253	-1.75547	0.847101	-4.30814										23.9075	-1.25043	-0.86331	-0.16983
24.0334	-1.9501	1.659	0.422763	0.814531	0.280153	-0.708263	-1.38499	-2.28209										24.0334	-0.561646	-0.712804	-0.704247	0.08862	0.460682	-0.794864	-0.710184	-0.34282		24.0334	0.76973	-1.4689	-0.21081	-2.09544	-2.53626	-1.6274	0.73684	-4.26818										24.0334	-1.11708	-0.53694	0.15304
24.1592	-1.79956	1.51257	0.517302	0.852203	0.713366	-0.775457	-1.18487	-2.18687										24.1592	0.160729	-0.782706	-0.873293	0.225918	0.458049	-0.933649	-0.658994	-0.493929		24.1592	0.55278	-1.69605	-0.29969	-2.44472	-2.54452	-1.44204	0.537392	-4.17571										24.1592	-1.30025	-0.59098	0.17315
24.285	-2.25269	1.66694	0.299138	0.81413	1.2681	-0.884181	-1.08673	-2.14322										24.285	1.00068	-0.919774	-0.710361	0.126606	0.229723	-0.900665	-0.677078	-0.447478		24.285	0.66452	-1.40621	-0.57184	-2.41588	-2.46333	-1.35871	0.645208	-3.98415										24.285	-1.53676	-0.35202	-0.05033
24.4108	-2.68184	1.71144	0.258706	0.890146	1.45171	-1.06446	-1.24555	-2.19154										24.4108	1.37144	-1.05287	-0.821565	-0.148254	-0.211557	-0.883378	-0.774687	-0.471678		24.4108	0.77759	-1.75769	-0.96772	-1.97065	-2.68861	-1.44288	0.402001	-3.67464										24.4108	-1.21854	-0.37909	0.11048
24.5367	-2.58676	1.73616	0.377788	0.51895	1.77394	-1.31055	-1.58775	-2.29748										24.5367	1.49525	-1.14165	-0.605034	-0.11115	-0.186982	-0.815016	-0.607666	-0.465627		24.5367	0.78958	-2.16954	-1.1895	-1.94587	-2.62638	-1.39966	-0.0318622	-3.3716										24.5367	-0.49157	-0.49985	0.07462
24.6625	-2.43878	1.87935	0.558579	0.0539902	1.64459	-1.49506	-2.04866	-2.37875										24.6625	1.09605	-1.23025	-0.27829	-0.0591479	-0.0984031	-0.73328	-0.32366	0.159432		24.6625	0.94692	-1.9506	-1.20584	-1.8967	-2.79122	-1.35803	-0.406232	-3.22406										24.6625	-0.41907	-0.28635	-0.19012
24.7883	-2.07492	1.76491	0.467731	-0.141385	1.56754	-1.48937	-2.42383	-2.46403										24.7883	0.872126	-1.40373	-0.0858561	-0.15675	-0.277553	-0.678614	-0.155594	0.275057		24.7883	0.85833	-1.30615	-0.90567	-1.73392	-3.12046	-1.38748	-0.409623	-3.37001										24.7883	-0.94196	-0.06814	0.19438
24.9142	-2.17741	1.68172	0.206969	0.198616	1.72671	-1.50294	-2.63065	-2.49814										24.9142	0.738818	-1.48843	-0.385925	-0.122532	-0.454571	-0.575022	-0.0634277	-0.20091		24.9142	0.82124	-1.03273	-0.39702	-1.74671	-2.95828	-1.43374	-0.142243	-3.43588										24.9142	-0.60578	-0.27658	0.69147
25.04	-2.62159	1.6471	0.0138386	0.53327	1.67322	-1.5238	-2.34284	-2.47008										25.04	0.0286885	-0.970632	-0.254736	-0.0565553	-0.33935	-0.585584	0.0536276	-0.280695		25.04	1.17181	-1.37986	-0.60234	-1.88355	-3.14647	-1.26946	0.259767	-3.22572										25.04	-0.56347	-0.57738	0.68029
25.1658	-2.54452	1.44427	-0.138679	0.575728	0.706591	-1.52683	-1.91952	-2.33042										25.1658	-0.183059	-1.02099	-0.0720168	-0.145013	-0.204472	-0.598944	0.358123	-0.149361		25.1658	1.34175	-1.59024	-0.7688	-1.75643	-2.97226	-1.06657	0.681643	-4.06764										25.1658	-0.80182	-0.5367	0.48844
25.2917	-2.17871	1.34868	-0.0588943	0.15892	0.198284	-1.50541	-1.49675	-2.06227										25.2917	0.106551	-1.36879	-0.104363	-0.31315	-0.233777	-0.607391	0.593356	-0.533753		25.2917	1.17499	-1.58748	-0.47074	-2.04527	-2.96632	-0.890667	0.641152	-4.52168										25.2917	-0.37067	-0.36249	0.56479
25.4175	-2.1665	1.09778	0.211617	-0.271899	0.34028	-1.3657	-1.15191	-1.86206										25.4175	-0.24438	-1.23845	0.297337	-0.319834	-0.387945	-0.621467	0.647588	-0.383304		25.4175	1.38067	-1.80861	-0.03039	-2.27647	-2.95568	-0.753869	0.414795	-4.20653										25.4175	-0.514	-0.34297	0.53384
25.5433	-2.3437	0.964939	0.265501	-0.505259	0.836492	-1.209	-0.804138	-1.78625										25.5433	-0.535734	-1.40853	0.326919	-0.316397	-0.348342	-0.66232	0.321205	-0.32077		25.5433	1.50435	-1.71992	0.84842	-2.65637	-2.9751	-0.682585	0.5592	-3.94108										25.5433	-0.86594	-0.39663	0.66556
25.6691	-2.10748	0.935907	0.261827	-0.41453	0.565601	-1.01273	-0.290092	-1.74079										25.6691	-0.0622917	-1.29009	0.0031982	-0.25037	-0.353984	-0.793135	-0.00571236	-0.48202		25.6691	0.88119	-1.45555	0.61595	-2.56771	-3.25917	-0.635618	0.729885	-3.7796										25.6691	-0.84202	-0.36779	0.70954
25.795	-2.03938	0.766327	0.219631	0.314883	0.0509965	-0.88381	-0.516421	-1.77733										25.795	-0.0182212	-1.22646	0.21455	0.277625	-0.440857	-1.03588	-0.33888	-0.598229		25.795	0.38394	-0.958258	0.3956	-2.32591	-3.49021	-0.737671	0.759862	-3.30082										25.795	-1.02668	-0.56286	0.26909
25.9208	-2.18945	0.761186	0.267541	0.898671	0.213819	-0.880059	-0.896243	-1.75041										25.9208	-0.39101	-1.46475	0.50608	0.530016	-0.414823	-1.02293	-0.632045	-0.683989		25.9208	0.31405	-0.612316	0.49225	-2.10198	-3.66366	-0.891349	0.645424	-2.96285										25.9208	-1.22192	-0.5686	-0.06461
26.0466	-2.17457	0.749269	0.315722	0.788918	0.473868	-0.902214	-1.01917	-1.70733										26.0466	-0.26052	-1.58015	0.401115	0.652725	-0.495122	-0.918907	-0.663043	-0.656971		26.0466	0.40076	-0.804275	0.66833	-1.64719	-3.74251	-1.04358	0.409022	-3.5933										26.0466	-1.02898	-0.28206	0.0594
26.1725	-2.33875	0.817192	0.232918	0.296747	0.413573	-0.952246	-1.16662	-1.55648										26.1725	-0.0432605	-1.37731	0.333093	1.07074	-0.739276	-0.757529	-0.591854	-0.886382		26.1725	0.96401	-0.567144	0.75125	-1.18451	-3.84831	-1.16536	0.0841214	-4.01721										26.1725	-1.11434	-0.24075	0.26168
26.2983	-2.69828	0.953778	0.104569	0.049807	0.368812	-0.862135	-1.44294	-1.43699										26.2983	0.156001	-1.2629	0.330835	1.10888	-0.637915	-0.648549	-0.423888	-0.983883		26.2983	1.24764	-0.324502	0.47947	-1.34729	-4.0586	-1.17384	-0.341665	-3.84463										26.2983	-1.29648	-0.16057	0.35754
26.4241	-2.89683	0.929354	0.0028192	0.303699	0.669637	-0.852478	-1.31837	-1.44403										26.4241	-0.636826	-1.33714	-0.085947	0.951673	-0.253758	-0.840216	-0.370643	-0.581111		26.4241	1.2838	-0.257399	0.1733	-1.70289	-4.30141	-1.22424	-0.452931	-3.92954										26.4241	-1.13071	-0.37828	0.07246
26.5499	-2.94837	0.757236	0.0334166	0.489704	0.953747	-0.826373	-1.21645	-1.27504										26.5499	-0.679925	-1.16747	-0.372412	1.09938	-0.0289069	-1.00319	-0.401987	-0.25111		26.5499	1.78982	-0.208051	0.0724	-1.89299	-3.89593	-1.21201	-0.269797	-3.80233										26.5499	-1.04	-0.44687	-0.07917
26.6758	-3.04909	0.637678	0.266592	0.290485	0.680456	-0.740198	-1.2707	-1.08696										26.6758	-0.405888	-1.06945	-0.201322	1.03608	-0.0997947	-0.849548	-0.362747	-0.260931		26.6758	1.82999	0.0521726	-0.09955	-1.7883	-3.22816	-1.18688	0.134279	-3.47499										26.6758	-1.1984	-0.22657	0.18558
26.8016	-2.82305	0.502023	0.130874	0.147715	0.535145	-0.666206	-1.12418	-1.23658										26.8016	-0.823907	-0.970128	-0.261859	1.03138	-0.525838	-0.514941	-0.432171	-0.437322		26.8016	1.44212	-0.051819	0.12363	-1.62788	-3.24652	-1.26643	0.0650562	-3.36817										26.8016	-1.11702	0.34745	0.06343
26.9274	-2.69365	0.409334	-0.0260362	0.361293	0.905933	-0.730177	-0.885468	-1.46652										26.9274	-0.785153	-0.753711	-0.185938	0.99234	-1.11236	-0.134944	-0.667759	-0.935818		26.9274	1.50888	-0.312271	-0.03248	-1.65325	-3.14266	-1.40835	-0.259753	-3.40083										26.9274	-1.16541	0.57329	-0.26231
27.0533	-2.63756	0.410534	0.0430482	0.257482	1.04155	-0.981311	-1.01194	-1.33698										27.0533	-0.643198	-0.807412	0.300615	0.828102	-1.07596	0.178338	-0.882102	-0.63297		27.0533	1.23317	-0.487657	0.06505	-1.97501	-2.93225	-1.58587	-0.448832	-3.47084										27.0533	-1.42544	0.40612	0.25839
27.1791	-2.30377	0.287848	0.379522	0.322866	0.712929	-1.30328	-1.40726	-1.11891										27.1791	-0.779183	-0.757808	0.307267	0.885569	-0.617745	0.302357	-0.867162	-0.317681		27.1791	1.28243	-0.452131	0.09138	-1.98838	-3.06509	-1.60968	-0.431729	-3.35273										27.1791	-1.09378	0.3182	0.86377
27.3049	-2.43809	0.155252	0.606187	0.344243	0.193783	-1.53645	-1.99742	-1.17704										27.3049	-0.96417	-0.736964	0.543065	0.922797	-0.187058	0.277097	-0.83688	-0.734664		27.3049	1.48557	-0.548986	-0.54427	-1.85538	-3.0792	-1.58137	-0.517034	-3.33538										27.3049	-0.97567	0.76791	0.71851
27.4307	-2.94614	0.200308	0.520026	-0.161905	-0.162834	-1.91059	-1.77006	-1.33577										27.4307	-1.09222	-0.926896	0.702311	0.717103	0.0588229	0.140355	-0.760307	-0.85402		27.4307	1.48453	-1.16306	-0.46258	-2.15444	-3.22789	-1.5156	-0.534707	-3.41409										27.4307	-0.96794	0.75284	0.16376
27.5566	-2.89058	0.147694	0.573831	-0.539884	-0.550602	-2.04194	-0.916944	-1.55456										27.5566	-0.86416	-0.981194	0.0829932	0.889975	0.362899	0.0457378	-0.516773	-0.793137		27.5566	1.70459	-1.07608	0.09668	-2.23899	-3.42493	-1.37787	-0.525432	-3.44125										27.5566	-0.76756	0.34823	0.33301
27.6824	-2.88312	0.0969617	1.16395	-0.411359	-0.520406	-2.08383	-0.185605	-1.81625										27.6824	-0.542416	-1.03859	-0.131725	1.12704	0.668599	0.128937	-0.43133	-0.83653		27.6824	1.55967	-0.539459	0.24363	-1.81747	-3.06666	-1.24048	-0.415971	-3.44475										27.6824	-0.89087	0.34617	0.10301
27.8082	-3.04929	-0.0056421	1.21509	-0.389456	-0.321323	-1.92316	-0.500662	-1.94303										27.8082	-0.362001	-0.907968	0.0712332	0.868033	0.730573	0.466144	-0.440866	-1.11465		27.8082	1.51367	-0.489985	0.15684	-1.94627	-2.83884	-1.11561	-0.201397	-3.03109										27.8082	-1.24201	0.46838	-0.11234
27.9341	-3.28016	-0.0406101	0.85613	-0.571943	-0.448568	-1.68062	-0.816515	-1.91692										27.9341	-0.717414	-0.594009	0.0845144	0.790959	0.427384	0.617758	-0.526001	-0.836969		27.9341	1.58303	-0.227904	0.33398	-1.87988	-3.10535	-1.25654	0.297303	-2.57865										27.9341	-0.72282	0.51971	-0.00979
28.0599	-2.96208	0.0328452	1.05977	-0.566857	-0.424404	-1.41204	-0.403257	-1.9248										28.0599	-0.90529	-0.399398	0.16773	0.757467	0.0769817	0.5589	-0.626179	-1.11096		28.0599	1.26445	-0.301325	0.87431	-1.73422	-2.81537	-1.30218	1.07206	-2.43599										28.0599	-0.85345	0.07907	0.33623
28.1857	-2.89124	0.210665	1.51192	-0.661365	-0.286014	-1.07258	-0.35383	-1.99753										28.1857	-0.881909	-0.550067	0.148828	0.746012	-0.178526	0.320206	-0.739098	-1.18581		28.1857	0.78232	-0.620402	0.50545	-1.32614	-2.6295	-1.30638	1.21207	-2.49348										28.1857	-0.60971	-0.42172	0.76626
28.3116	-3.28417	0.278127	1.44192	-0.94968	-0.366337	-0.793435	-0.530619	-1.91577										28.3116	-1.01921	-0.791461	-0.217239	0.614768	-0.113876	0.00162036	-0.597202	-0.902472		28.3116	0.41976	-0.649823	0.22863	-1.28778	-2.51866	-1.20947	0.87583	-2.6311										28.3116	-0.2154	-0.57462	0.02179
28.4374	-3.25239	0.210471	1.05295	-0.692268	-0.429922	-0.61248	-0.785996	-1.90246										28.4374	-1.06205	-0.741264	-0.0302881	0.50972	-0.024612	-0.19971	-0.438531	-0.561526		28.4374	0.41567	-0.496628	0.57284	-1.56655	-2.40852	-1.33193	0.52286	-2.72866										28.4374	-0.34719	-0.67692	-0.4464
28.5632	-2.85111	0.26112	1.07201	-0.574221	-0.0896611	-0.682942	-0.943385	-1.88394										28.5632	-0.9719	-0.744066	0.236614	0.542549	-0.148172	-0.42014	-0.36924	-0.105178		28.5632	0.73618	-0.605374	0.79422	-1.5486	-2.70461	-1.50306	0.269759	-2.4618										28.5632	-0.37966	-0.32036	-0.42751
28.689	-2.71739	0.254653	0.829343	-0.575469	0.150227	-0.846358	-0.897218	-1.87231										28.689	-0.882671	-0.823198	0.0637764	0.419512	-0.158963	-0.57595	-0.305172	-0.157462		28.689	0.61439	-0.578671	0.99847	-1.62144	-3.05387	-1.54105	0.222102	-2.09619										28.689	-0.26148	0.14811	-0.50087
28.8149	-2.92069	-0.0231913	0.60604	-0.858713	0.32299	-1.1402	-0.856318	-1.89497										28.8149	-0.775555	-0.496804	0.152249	0.526322	-0.155522	-0.697188	-0.320118	-0.656892		28.8149	0.46237	-0.712049	0.91998	-1.7494	-2.8866	-1.46172	0.236818	-1.84792										28.8149	-0.57679	0.47518	-0.49457
28.9407	-3.00499	-0.2087	0.807674	-0.891629	0.226747	-1.53416	-0.867835	-2.03899										28.9407	-0.696029	-0.435188	0.384825	0.573583	-0.201546	-0.676176	-0.368014	-0.394336		28.9407	0.54615	-0.999079	0.43522	-1.52307	-3.11471	-1.10436	0.334519	-1.75962										28.9407	-0.55065	0.50164	-0.37036
29.0665	-2.82047	-0.109149	1.13046	-1.06642	0.00434152	-1.84166	-1.11987	-2.2537										29.0665	-0.57494	-0.340465	0.33479	0.417207	-0.381945	-0.798316	-0.357813	-0.028077		29.0665	0.36677	-0.849343	0.36205	-1.40458	-3.46464	-0.421081	0.419721	-1.8489										29.0665	-0.37505	0.51646	-0.30016
29.1924	-2.61702	-0.198502	1.30702	-1.10575	0.282606	-2.15808	-1.30577	-2.45622										29.1924	-0.221796	-0.165466	0.277268	0.360494	-0.690728	-0.935199	-0.103353	0.172114		29.1924	0.2254	-0.98961	0.15515	-1.5289	-3.89605	0.244786	0.523241	-1.92492										29.1924	-0.53939	1.56426	-0.19344
29.3182	-2.89541	-0.291681	1.49558	-0.896893	0.119231	-2.05915	-1.37788	-2.41934										29.3182	0.197015	-0.111881	0.103155	0.556524	-0.899668	-0.965147	0.0578043	0.370844		29.3182	-0.06336	-1.3515	-0.25166	-1.73907	-4.0461	0.874828	0.59139	-1.84254										29.3182	-0.68315	2.05259	0.01683
29.444	-3.32921	-0.198838	1.09264	-1.01298	-0.459595	-1.71631	-1.29591	-2.33571										29.444	0.656081	-0.263279	-0.247128	0.810832	-0.717032	-0.793867	0.195442	0.0751752		29.444	-0.17075	-1.22237	0.02695	-1.63368	-4.08594	1.10726	0.80686	-1.68781										29.444	-0.5649	1.85314	-0.03699
29.5698	-3.16429	-0.133484	0.969816	-1.27597	-0.723594	-1.28063	-1.33076	-2.23319										29.5698	1.29688	-0.327728	-0.0880708	0.784563	-0.443373	-0.647975	0.217595	-0.0421183		29.5698	-0.03535	-0.790878	0.25035	-1.70739	-4.26021	1.08153	0.892997	-1.66491										29.5698	-0.66682	2.1579	0.03992
29.6957	-3.05773	-0.14901	1.36327	-1.18285	-0.579069	-0.877012	-1.23899	-2.13137										29.6957	1.73206	-0.372697	0.408968	0.750141	-0.252785	-0.39278	0.0933828	-0.121769		29.6957	-0.10182	-0.624994	-0.4458	-2.14661	-4.24648	0.828467	0.941247	-1.75518										29.6957	-1.06381	1.6017	-0.09686
29.8215	-2.85875	-0.394657	1.17048	-1.03258	-0.328025	-0.697357	-0.6697	-2.01366										29.8215	1.87379	-0.279036	0.419875	0.795528	-0.0360476	-0.135016	-0.222941	-0.520177		29.8215	0.08269	-0.755561	-0.26958	-2.0414	-3.91877	0.48205	0.972865	-1.8164										29.8215	-1.04174	1.1285	-0.14279
29.9473	-2.82383	-0.506476	1.23313	-1.07749	-0.163732	-0.552242	-0.479429	-1.8494										29.9473	1.69843	-0.332303	0.478601	0.91812	0.107743	0.121565	-0.579897	-0.275467		29.9473	0.3844	-0.470269	0.41852	-1.68905	-3.69292	0.112154	0.912319	-1.83014										29.9473	-0.78883	1.43578	0.09573
30.0732	-2.8468	-0.721276	1.54005	-1.42267	-0.101823	-0.421119	-0.529534	-1.74569										30.0732	1.60315	-0.466798	0.803459	1.20738	0.0376728	0.221234	-1.11038	-0.181852		30.0732	0.52925	-0.700931	0.29396	-1.79871	-3.73366	-0.240295	0.59129	-1.93921										30.0732	-0.65837	1.44812	0.34757
																		30.199	1.26926	-0.548267	0.595112	1.18927	-0.0982293	0.0651801	-1.32922	-0.244016																				30.199	-0.5302	1.36922	1.4759
																		30.3248	0.945133	-0.172914	1.35349	1.49323	-0.0621473	-0.0929255	-0.933414	1.67461																				30.3248	-0.16223	1.45487	2.64696
																		30.4506	1.14887	1.39644	4.33296	2.20167	0.668239	-0.250362	0.185222	2.92739																				30.4506	0.47178	1.30012	3.70671
																		30.5765	1.01225	7.83873	7.20604	2.49837	1.54728	0.0043898	1.9286	2.49432																				30.5765	1.15178	1.25682	4.56207
																		30.7023	1.07896	14.7408	9.92125	2.71046	2.51497	3.1604	2.86808	2.38328																				30.7023	2.25408	1.71588	4.45167
																		30.8281	3.86442	15.8236	12.8524	2.9912	2.78869	7.44316	3.02148	2.23903																				30.8281	3.98629	3.06741	4.53237
																		30.954	10.2849	16.7625	15.2834	3.17368	3.20211	9.5804	3.11665	2.0823																				30.954	6.01018	4.88887	5.02001
																		31.0798	16.2109	22.1413	20.3274	3.35353	3.35713	10.1691	3.46794	2.37368																				31.0798	9.82826	6.43762	4.57639
																		31.2056	22.8151	29.7814	24.3579	3.85089	3.47315	9.73726	4.77597	2.53134																				31.2056	14.4384	7.75667	4.63579
																		31.3315	39.6648	34.5045	28.4734	4.31146	3.82437	9.3224	5.4949	2.1474																				31.3315	16.949	7.997	6.97753
																		31.4573	51.3332	38.325	33.4946	4.69823	4.04545	9.21901	5.63345	2.10491																				31.4573	18.2003	8.38162	9.97597
																		31.5831	59.6364	43.2624	34.8425	4.96633	4.09651	8.93192	5.99524	2.55344																				31.5831	19.1587	13.2483	10.8724
																		31.7089	74.3458	45.2416	34.7138	5.37113	4.52803	8.28813	7.05445	2.5213																				31.7089	19.6462	18.2669	12.1714
																		31.8348	80.1198	45.9852	35.6037	5.73365	4.9576	7.62701	8.50156	2.47043																				31.8348	19.817	18.2581	13.3162
																		31.9606	82.8463	47.678	35.4867	5.81015	4.89191	7.33019	8.9571	3.07502																				31.9606	20.0977	18.2875	13.2561
																		32.0864	89.6365	48.5939	35.5635	6.18289	4.93196	7.51499	8.64573	3.70137																				32.0864	20.4527	19.3999	13.0259
																		32.2122	94.9873	48.7122	36.2907	6.36349	4.98037	7.77483	8.4135	3.84769																				32.2122	20.7823	19.7331	12.9706
																		32.3381	97.6656	49.4931	35.8797	6.22856	4.96678	8.16723	8.48953	4.07713																				32.3381	20.7889	19.4565	13.3601
																		32.4639	99.6245	50.8592	35.665	6.37644	5.00612	8.51272	8.26814	3.96311																				32.4639	20.5161	18.8204	13.1
																		32.5897	99.3547	51.1636	35.696	6.58711	5.07128	8.55695	7.75723	4.41292																				32.5897	20.4403	17.9941	12.5711
																		32.7156	97.2641	50.985	35.9531	6.55426	5.07872	8.25315	6.83712	4.7206																				32.7156	20.6247	17.8417	12.7074
																		32.8414	94.2235	50.2676	36.323	6.41827	4.94162	8.0266	6.51529	4.44879																				32.8414	21.0126	17.8872	12.8356
																		32.9672	93.2438	49.5408	35.8693	6.43678	4.84484	7.92082	6.62247	4.01736																				32.9672	21.1082	17.6412	12.7364
																		33.0931	94.1975	48.874	35.9527	6.55355	4.73352	7.5516	6.76481	3.54759																				33.0931	20.5094	17.5045	12.2862
																		33.2189	93.9315	48.4815	37.05	6.44279	4.51728	7.20265	7.07637	3.62017																				33.2189	19.9259	17.1904	11.8866
																		33.3447	93.4018	47.9167	37.0223	6.32457	4.01158	6.86804	7.67639	3.60058																				33.3447	19.6682	16.9214	11.8582
																		33.4706	93.4926	46.9869	35.8181	6.32337	3.76907	6.36952	7.93054	3.54237																				33.4706	19.8342	16.7921	11.9696
																		33.5964	93.1582	46.3977	35.0014	6.60784	3.69395	6.07135	8.20684	2.93575																				33.5964	19.7935	17.1794	11.939
																		33.7222	89.6581	46.0106	34.9419	6.80093	3.84172	5.89284	8.13256	2.43655																				33.7222	19.5836	17.399	12.3446
																		33.848	87.3534	46.2792	35.2018	6.62099	4.18859	5.89495	7.85214	2.68129																				33.848	20.0964	17.3442	12.8342
																		33.9739	89.2256	46.4264	35.8989	6.60902	4.26641	6.06436	7.3451	2.76085																				33.9739	20.7152	17.2783	12.3542
																		34.0997	88.045	45.825	37.2327	6.64082	3.80581	6.15328	6.78517	2.53319																				34.0997	20.831	16.7528	11.8248
																		34.2255	86.5602	45.5727	37.5124	6.53266	3.65144	6.14022	6.18981	2.5083																				34.2255	20.3254	16.6652	12.0374
																		34.3513	87.0561	45.5303	36.2729	6.45043	3.83787	6.12279	6.46588	2.51385																				34.3513	19.8022	16.7325	12.3741
																		34.4772	87.6902	45.9678	36.4382	6.57752	4.17029	6.09658	6.7072	2.01598																				34.4772	19.5546	16.8198	12.1743
																		34.603	87.7643	46.4145	37.3227	6.82793	4.2943	5.91871	6.58843	1.9953																				34.603	19.6669	17.2959	12.2233
																		34.7288	88.8586	46.2567	37.4567	6.93888	3.87495	5.87966	6.83331	2.94021																				34.7288	19.5128	17.348	12.2725
																		34.8547	91.3876	45.7953	36.5363	6.88545	3.45653	6.13551	7.20058	3.61124																				34.8547	19.2194	17.5649	11.9567
																		34.9805	89.7133	45.1792	35.5029	6.683	3.31664	6.46522	7.41655	3.09914																				34.9805	19.7056	17.8001	11.5533
																		35.1063	86.6923	45.2054	35.394	6.54555	3.50595	6.62008	7.3141	2.73588																				35.1063	19.7762	17.2981	11.215
																		35.2321	85.8536	45.2363	35.5407	6.81414	3.58186	6.36445	6.96887	2.60198																				35.2321	19.3429	17.0957	11.0259
																		35.358	85.8515	44.5098	35.6951	6.72186	3.17841	6.15022	6.64288	2.51817																				35.358	19.2471	16.7064	10.6825
																		35.4838	85.5438	43.6335	35.8825	6.70746	2.81117	5.80383	6.34061	2.64172																				35.4838	19.1155	15.3067	10.8177
																		35.6096	85.1839	43.6218	35.8694	6.61453	2.56167	5.44562	5.80514	2.40731																				35.6096	19.1615	14.4405	11.2297
																		35.7355	84.8077	43.5349	35.563	6.34075	2.43478	5.16153	5.20214	1.90625																				35.7355	19.0965	14.3166	11.2318
																		35.8613	84.8805	43.2504	35.8937	6.3262	2.53811	4.94727	4.87357	1.89784																				35.8613	19.0144	14.6352	10.9258
																		35.9871	84.0473	43.0412	36.1851	6.26821	2.54015	4.65444	5.02937	1.78996																				35.9871	18.7751	15.105	11.0428
																		36.113	81.4575	42.787	35.9698	6.22517	2.34853	4.65137	5.30232	1.44586																				36.113	18.6734	15.0775	11.3076
																		36.2388	80.3132	42.5026	36.5578	6.3194	2.31217	4.6646	5.43853	1.55924																				36.2388	18.5118	15.015	11.3343
																		36.3646	80.4953	42.2209	36.958	6.16763	2.44092	4.69538	5.54474	2.03341																				36.3646	18.5112	15.2026	11.1841
																		36.4904	80.6379	42.0878	36.3787	6.158	2.54418	4.72393	5.52327	2.62581																				36.4904	18.8466	15.2921	11.0014
																		36.6163	81.2217	42.2312	35.6948	6.33229	2.47612	4.78971	5.39025	2.53419																				36.6163	18.6992	15.5921	11.5563
																		36.7421	81.8566	42.8222	35.9532	6.37393	2.43473	4.71792	5.30123	2.44646																				36.7421	18.4344	15.3209	12.0643
																		36.8679	82.0009	43.2134	36.2477	6.5661	2.25365	4.75692	5.34291	2.98913																				36.8679	18.5104	14.5834	11.724
																		36.9938	82.3297	42.9329	36.4953	6.75507	2.27626	4.88691	5.17597	2.93859																				36.9938	18.558	14.2792	11.7312
																		37.1196	82.8987	41.9228	36.2258	6.71391	2.24312	4.9737	4.83558	2.48577																				37.1196	18.7348	14.1545	11.7279
																		37.2454	82.2002	40.8594	36.5839	6.51547	2.41327	5.20786	4.59317	2.13104																				37.2454	18.9828	13.9527	12.0341
																		37.3713	79.6122	40.0865	37.3681	6.43342	2.63451	5.56369	4.29465	2.2359																				37.3713	18.9258	14.9208	12.1897
																		37.4971	77.202	40.2232	36.8449	6.52519	2.56018	5.86161	3.75917	1.98505																				37.4971	19.031	15.8205	12.0442
																		37.6229	76.9061	40.1954	35.3874	6.48799	2.53544	6.10663	3.21294	1.86868																				37.6229	18.7427	15.915	11.9494
																		37.7487	78.2724	40.0807	34.1135	6.28769	2.45972	6.39922	3.10233	1.88837																				37.7487	18.445	16.4727	11.6879
																		37.8746	79.751	40.074	34.1688	6.12264	2.41587	6.3947	3.27923	1.76824																				37.8746	18.3778	16.5427	11.6876
																		38.0004	80.121	40.083	34.8022	5.98107	2.51127	6.25729	3.50004	1.6976																				38.0004	17.8058	16.417	12.2265
																		38.1262	79.1472	40.1484	34.9923	5.93721	3.06878	6.17234	3.4366	1.79787																				38.1262	17.6768	16.4365	12.3932
																		38.252	78.012	40.0916	35.8012	5.9371	3.24371	5.88067	3.29117	1.8356																				38.252	18.0725	16.1757	12.1434
																		38.3779	78.8358	39.8884	35.4321	5.91639	2.79462	5.55802	3.41189	2.27704																				38.3779	18.0561	16.1633	12.023
																		38.5037	80.9258	39.5753	35.5614	5.85447	2.45156	5.35082	3.62413	2.89001																				38.5037	18.2555	15.8174	12.1529
																		38.6295	82.1066	38.9337	36.5896	5.63569	2.22721	5.64914	3.91121	2.7655																				38.6295	18.5101	15.5085	12.3904
																		38.7554	79.0089	38.3502	35.7851	5.59401	2.40217	5.93389	4.39695	2.3767																				38.7554	18.5279	15.6913	12.4255
																		38.8812	78.099	38.4357	35.3464	5.60411	2.77257	5.98916	4.19149	2.14222																				38.8812	18.6156	15.947	12.3326
																		39.007	80.2032	38.5156	36.2691	5.48165	2.99549	5.91279	3.54602	2.01502																				39.007	18.4145	16.7305	12.257
																		39.1329	79.1079	38.1553	36.8612	5.33096	2.87284	5.72314	3.00891	1.74402																				39.1329	17.9459	16.6594	11.9371
																		39.2587	79.7485	38.583	37.3709	5.23956	3.11297	5.58588	2.8537	1.64358																				39.2587	18.1157	16.1767	12.1561
																		39.3845	80.5542	39.078	37.3731	5.22855	3.32545	5.4709	2.73496	2.35765																				39.3845	18.4054	16.682	12.6693
																		39.5103	79.4315	39.0305	37.6614	5.356	2.77429	5.29789	2.54378	2.78771																				39.5103	18.295	16.2437	12.9206
																		39.6362	80.0938	39.1299	38.6195	5.3034	2.05339	5.09523	2.32786	2.50197																				39.6362	18.285	16.0129	13.3439
																		39.762	81.5923	38.7204	38.5218	5.06126	1.48715	4.81559	2.22377	2.82654																				39.762	18.3018	16.0629	12.9392
																		39.8878	80.2878	38.3686	38.2917	5.01354	1.40723	4.68693	2.31383	2.91611																				39.8878	18.1077	15.5804	12.5312
																		40.0137	79.9906	38.8838	38.5372	5.39035	1.7601	4.39844	2.55026	2.50939																				40.0137	17.9807	15.0735	12.9668
																		40.1395	80.0452	39.3843	39.1519	5.84194	2.2764	4.08049	2.82345	2.40001																				40.1395	18.3065	15.1267	13.06
																		40.2653	78.9407	39.0158	38.9776	5.97098	2.58931	3.76155	3.43744	2.48796																				40.2653	18.407	15.0965	13.0033
																		40.3912	78.8419	38.5077	39.0372	5.86101	2.73241	3.94895	4.11662	2.48039																				40.3912	18.8013	14.536	12.9006
																		40.517	80.2175	38.4816	40.0941	5.66714	2.67765	4.43003	4.45664	2.6463																				40.517	19.1197	14.2513	12.5564
																		40.6428	78.8215	37.7896	40.2681	5.6451	2.66495	4.74647	4.24251	2.8094																				40.6428	19.0818	14.6092	12.3833
																		40.7686	78.3637	37.3306	39.8016	5.65427	2.55519	5.13593	3.99453	2.52962																				40.7686	19.4626	15.305	12.4123
																		40.8945	79.1916	37.5755	39.6571	5.68716	2.24832	5.22356	3.71115	2.06343																				40.8945	19.9491	15.6647	12.3939
																		41.0203	78.5296	38.1952	40.1494	5.99818	2.03986	5.4736	3.43728	1.83486																				41.0203	19.3408	16.7738	12.2774
																		41.1461	76.8032	38.4803	40.4027	5.99575	1.86592	5.85378	3.36826	1.97592																				41.1461	18.7323	16.894	12.3381
																		41.2719	74.9618	38.0383	40.2158	5.78455	2.06922	5.96215	3.51368	1.82572																				41.2719	19.2518	15.5998	12.2996
																		41.3978	75.5402	37.4875	39.9337	5.9349	2.46036	5.79089	3.59604	1.42058																				41.3978	19.4769	16.1734	12.435
																		41.5236	77.4174	37.3801	40.7202	6.02254	2.62532	5.61717	3.32778	1.4916																				41.5236	19.0017	16.4167	12.8702
																		41.6494	78.4949	37.6874	41.0133	5.8881	2.7256	5.58896	2.78652	1.50917																				41.6494	19.494	16.4588	12.9442
																		41.7753	78.3526	37.6763	41.0462	5.89947	2.79541	5.36381	2.34275	1.46328																				41.7753	19.9149	17.186	12.8595
																		41.9011	78.1191	37.6915	40.9467	5.94709	2.58627	5.34317	2.2924	1.43103																				41.9011	20.2225	16.5367	12.9919
																		42.0269	78.74	37.7939	40.4955	5.967	2.37676	5.76165	2.58206	1.2261																				42.0269	20.3975	15.7562	12.8781
																		42.1528	78.7325	37.9504	40.4022	5.82452	2.51363	6.21539	2.64046	1.13116																				42.1528	20.5918	15.7981	12.607
																		42.2786	76.8119	37.7569	39.3494	5.93723	2.61541	6.58918	2.64641	0.918804																				42.2786	20.6494	15.7626	12.6022
																		42.4044	75.2128	38.3637	39.0222	6.17202	2.64828	6.30534	2.79559	0.685373																				42.4044	20.9457	15.648	12.5825
																		42.5302	75.7981	39.8672	39.5774	6.63629	2.71145	5.92613	2.64511	1.07382																				42.5302	21.4244	15.6387	12.7049
																		42.6561	76.3082	40.0297	39.1643	6.8621	2.80006	5.4671	2.4158	1.03236																				42.6561	21.437	15.7697	12.8523
																		42.7819	75.3538	40.2927	37.9968	6.49939	2.76807	5.09371	2.42527	0.639051																				42.7819	21.3583	15.4558	12.9081
																		42.9077	74.6362	40.8075	37.7482	6.72364	2.43562	5.04578	2.18686	0.793891																				42.9077	21.6875	15.0983	13.3012
																		43.0336	74.5727	40.5059	37.0722	7.13171	2.07751	5.12939	1.46913	1.02876																				43.0336	21.7528	14.776	13.142
																		43.1594	75.4905	40.285	37.3523	6.901	1.94997	5.21031	0.75293	1.4303																				43.1594	22.1137	14.4007	12.8048
																		43.2852	76.085	40.9102	37.9407	6.74462	1.99775	5.21925	0.486582	1.37697																				43.2852	22.8013	14.2896	12.9519
																		43.4111	77.0592	41.7471	37.9912	6.86249	2.29535	4.99503	0.31397	1.22002																				43.4111	22.7586	14.5773	13.0927
																		43.5369	78.6943	41.3908	38.2269	6.7559	2.46494	4.8238	0.289949	1.93506																				43.5369	22.4404	15.0607	13.6037
																		43.6627	79.2655	40.6963	38.6825	6.73274	2.42766	4.79395	0.110659	2.43907																				43.6627	22.5377	15.6107	13.5422
																		43.7885	79.106	40.7884	39.0855	6.79373	2.53122	4.6857	-0.298448	2.04343																				43.7885	22.7746	15.6898	13.3135
																		43.9144	77.932	40.6704	39.2968	6.90941	2.42287	4.63345	-0.312311	1.71187																				43.9144	23.2493	15.2595	13.7363
																		44.0402	76.432	40.3532	38.7094	6.95973	1.82306	4.52713	-0.19511	1.44335																				44.0402	23.4404	15.1583	13.8914
																		44.166	74.1043	40.3103	38.6604	6.90084	1.3396	4.24984	-0.302921	1.2455																				44.166	23.2271	14.6326	13.657
																		44.2918	73.8856	40.4325	38.2849	6.9341	1.02	4.14505	-0.412073	0.925268																				44.2918	22.9452	14.216	13.6532
																		44.4177	75.1065	41.4488	37.749	7.05496	0.91463	4.37642	-0.403519	0.916529																				44.4177	22.649	14.0578	13.588
																		44.5435	74.4742	41.1475	37.4194	7.15107	0.872542	4.7726	-0.166747	1.52155																				44.5435	22.0939	13.9515	13.5264
																		44.6693	73.9452	40.5672	36.5351	7.1659	0.959276	5.18875	0.137233	2.00896																				44.6693	21.8202	14.1552	13.5743
																		44.7952	75.3091	40.1414	37.0211	7.13957	0.925342	5.56602	0.25744	2.13484																				44.7952	21.6291	14.2995	13.5068
																		44.921	75.4601	40.1637	38.0847	7.10263	0.901322	5.96674	0.0454554	1.90699																				44.921	21.3992	14.1472	13.462
																		45.0468	74.4467	40.6624	38.6269	7.22573	1.50985	6.33558	-0.0346296	1.65677																				45.0468	20.9109	14.2033	13.2299
																		45.1726	74.1616	40.4541	38.7395	7.26948	2.57891	6.70446	0.364702	1.4957																				45.1726	20.7114	14.149	12.7694
																		45.2985	74.2242	40.6404	38.4714	7.41732	3.05081	6.98245	0.563466	1.62388																				45.2985	21.1227	14.0725	12.6455
																		45.4243	74.061	41.3217	38.4364	7.49132	3.18813	7.08628	0.111512	1.76812																				45.4243	21.6462	14.3158	12.632
																		45.5501	74.624	41.6955	39.2702	7.45181	2.95972	6.95548	-0.593492	1.5019																				45.5501	21.8344	14.3353	12.1605
																		45.676	75.4895	41.7258	39.1432	7.669	2.24176	6.74802	-0.612543	1.27984																				45.676	21.5993	14.4389	12.2807
																		45.8018	77.5689	40.8316	38.1915	7.46798	1.51083	6.36875	-0.458773	1.70443																				45.8018	21.902	14.3305	12.3716
																		45.9276	80.411	40.2481	37.9685	7.21322	1.23134	6.01111	-0.0953415	1.68981																				45.9276	22.111	14.2283	12.2401
																		46.0535	81.4841	40.4621	37.7247	7.25289	1.32302	5.78863	0.177248	1.96881																				46.0535	22.1179	14.2069	12.3386
																		46.1793	82.3656	40.449	37.3833	7.51818	1.52734	5.50171	-0.286581	1.99232																				46.1793	22.3036	14.054	11.8804
																		46.3051	84.44	40.0878	36.8936	7.66866	1.06198	5.21692	-0.856229	1.77775																				46.3051	22.278	14.2482	11.5967
																		46.431	85.3909	39.6621	36.6492	7.7598	0.395227	5.12866	-1.47254	1.88068																				46.431	22.2606	14.5265	11.8701
																		46.5568	87.6237	39.6245	36.8236	7.93889	0.541796	5.14179	-1.69194	2.39091																				46.5568	22.4064	13.8603	11.9153
																		46.6826	88.3095	39.2837	36.4722	7.8593	0.900065	5.17277	-1.85618	2.48075																				46.6826	22.5525	13.5749	11.7284
																		46.8084	87.6924	38.6295	36.124	7.77592	1.3424	5.20648	-2.03054	2.46277																				46.8084	22.5934	14.4735	11.7455
																		46.9343	87.476	38.1857	35.9966	7.60622	1.32704	5.04294	-2.13605	2.43278																				46.9343	22.3681	15.1006	12.2512
																		47.0601	86.0949	37.3709	35.6293	7.60646	1.18573	4.89356	-2.02912	2.30025																				47.0601	22.0892	14.9396	12.3918
																		47.1859	83.1491	36.3198	34.8812	7.66331	0.810716	4.62998	-1.87444	1.94865																				47.1859	21.8953	14.9328	12.2924
																		47.3118	80.4539	35.5792	33.7013	7.58077	0.437704	4.30558	-1.91815	1.8665																				47.3118	21.4522	15.2666	12.445
																		47.4376	78.7795	35.1527	32.7699	7.59473	0.521327	3.89921	-2.22431	1.60203																				47.4376	21.4995	15.249	12.2244
																		47.5634	76.6622	34.2706	32.2448	7.78124	0.680392	3.44195	-2.30313	1.27314																				47.5634	21.0906	15.0713	11.5979
																		47.6892	74.2315	33.1904	31.9774	7.79645	0.985228	3.02435	-2.34776	1.1893																				47.6892	20.4197	15.0565	10.9979
																		47.8151	73.9305	32.416	31.1854	7.66275	1.31121	2.67747	-2.16533	1.43077																				47.8151	19.9803	15.1149	10.7679
																		47.9409	74.231	31.1919	30.5884	7.23604	0.914006	2.49452	-2.00202	1.46633																				47.9409	19.9139	15.2619	10.6394
																		48.0667	72.5749	29.8154	30.3391	6.95833	0.201814	2.52379	-1.84496	0.882741																				48.0667	19.7252	15.2341	10.7382
																		48.1925	70.6984	29.0388	29.6624	6.84306	0.398045	2.55746	-1.75136	0.649946																				48.1925	19.1101	15.0473	10.8753
																		48.3184	68.8129	28.4544	28.9543	6.95019	0.761592	2.45951	-1.33773	0.838158																				48.3184	18.7099	15.1958	10.6768
																		48.4442	67.8103	28.217	28.381	6.99868	0.644718	2.22296	-0.806309	0.333734																				48.4442	18.5139	14.7127	10.2808
																		48.57	69.3452	27.3183	27.7097	6.86461	0.452469	2.00733	-0.662459	0.296052																				48.57	17.6335	14.0653	10.011
																		48.6959	68.5803	26.2309	26.4679	6.56634	0.537331	1.83892	-0.857526	0.194212																				48.6959	17.248	13.986	9.48568
																		48.8217	65.8796	25.6981	25.1813	6.53057	1.10565	2.03519	-1.07616	0.0978776																				48.8217	17.3922	13.8413	9.65695
																		48.9475	63.4012	25.2614	24.6394	6.53017	1.48753	2.39154	-1.3431	0.292165																				48.9475	17.0771	13.6015	10.0785
																		49.0734	57.9622	25.3536	24.566	6.54353	1.10989	2.93051	-1.61085	0.23858																				49.0734	16.8064	13.5131	9.62056
																		49.1992	54.7099	24.9973	24.157	6.64708	0.572714	3.15968	-1.81748	0.171251																				49.1992	16.9027	13.4701	8.85964
																		49.325	53.2908	24.0251	24.2176	6.58598	0.103574	3.04147	-1.8894	-0.29376																				49.325	16.4743	13.5005	8.3306
																		49.4508	51.6002	23.4112	24.9061	6.38365	-0.0552675	2.75081	-1.34864	-0.540255																				49.4508	16.4243	13.2914	7.62725
																		49.5767	50.4599	23.1457	25.1918	6.15683	0.0161157	2.26374	-0.613779	-0.45831																				49.5767	16.3218	12.8064	7.58987
																		49.7025	48.8891	22.7324	25.6523	6.23782	0.0719607	1.76727	0.140175	-0.354373																				49.7025	16.2689	12.3243	7.72756
																		49.8283	47.4994	22.0427	26.0007	6.17534	0.337388	1.54411	0.423595	-0.358931																				49.8283	16.1709	12.277	7.28366
																		49.9542	46.4803	21.4114	25.3998	5.72236	0.472015	1.24077	0.338453	-0.418378																				49.9542	16.2571	12.4466	6.76397
																		50.08	44.9567	20.9597	24.0524	5.68477	0.446101	1.06694	-0.0648483	-0.335093																				50.08	16.4647	12.1168	6.40405
																		50.2058	44.0917	20.4488	22.6577	5.8459	0.373943	1.16939	-0.564607	-0.433742																				50.2058	16.0513	11.4844	6.31993
																		50.3317	43.4234	19.8884	22.2311	5.6614	0.461088	1.51068	-1.06986	-0.579818																				50.3317	15.8873	11.2941	6.41902
																		50.4575	42.4471	19.5701	22.0072	5.38616	0.66229	1.61661	-1.59562	-0.837261																				50.4575	15.9239	11.2653	5.9964
																		50.5833	41.9334	19.2764	21.6683	5.28502	0.51921	1.64066	-1.96524	-0.836535																				50.5833	15.6922	11.1592	5.83506
																		50.7091	40.3776	18.9625	21.4385	5.35553	0.328375	1.46994	-1.9828	-0.991676																				50.7091	15.5305	10.0498	6.19873
																		50.835	38.7571	18.8676	21.1958	5.5357	0.125011	1.46412	-1.90194	-1.07141																				50.835	15.2389	9.18446	6.03649
																		50.9608	38.4407	18.6367	20.6691	5.58289	0.127672	1.52961	-1.58506	-1.15536																				50.9608	15.0988	9.41282	5.95656
																		51.0866	37.5107	17.9328	20.469	5.49891	0.064896	1.53065	-1.31972	-1.0826																				51.0866	14.6078	9.9055	5.85301
																		51.2124	37.2673	17.5074	20.7432	5.56066	-0.0304316	1.56571	-1.10877	-0.850046																				51.2124	14.449	9.54077	5.62203
																		51.3383	36.7639	17.3631	20.3702	5.49122	-0.00311853	1.6726	-0.947372	-0.945846																				51.3383	14.4036	8.61236	5.88008
																		51.4641	36.3318	16.9054	20.1009	5.43669	-0.0519815	1.73529	-1.00038	-1.08271																				51.4641	14.0876	8.47438	6.252
																		51.5899	38.1589	16.5426	20.4793	5.50376	0.121294	1.82158	-1.36292	-0.577233																				51.5899	14.0151	8.69133	6.15211
																		51.7158	39.3634	16.4467	20.4707	5.41291	0.283389	1.89423	-1.63967	-0.57093																				51.7158	13.9014	8.22222	5.83541
																		51.8416	38.7899	16.9644	20.0045	5.40813	0.266269	1.97357	-1.25354	-0.502111																				51.8416	13.9017	8.12144	5.43984
																		51.9674	39.0234	17.1239	20.0245	5.35898	0.177644	2.16471	-0.963022	-0.679481																				51.9674	14.2126	8.3447	5.34565
																		52.0933	39.1152	16.8841	20.6334	5.34032	0.216433	2.35632	-1.12214	-0.855994																				52.0933	14.411	8.30923	5.26985
																		52.2191	37.4498	16.9248	20.8622	5.25383	0.211917	2.51101	-1.36791	-0.732205																				52.2191	13.8595	8.29586	4.8145
																		52.3449	35.9051	16.9142	21.481	5.20557	0.261012	2.59094	-1.50459	-0.908618																				52.3449	13.8197	8.53225	5.22183
																		52.4707	35.2298	16.8993	22.2221	5.20937	0.271526	2.6054	-1.42776	-1.08608																				52.4707	14.1623	8.4364	5.69823
																		52.5966	35.4554	16.5406	21.626	5.07821	0.210519	2.48736	-1.08292	-0.849203																				52.5966	13.9226	7.90155	5.65651
																		52.7224	34.9319	16.3929	20.9989	5.07575	0.27293	2.29204	-0.820795	-1.04394																				52.7224	14.1808	7.63716	5.33985
																		52.8482	33.1384	16.425	20.8919	4.93341	0.642542	2.13234	-0.801079	-0.943081																				52.8482	14.2889	7.28185	5.32324
																		52.9741	32.4849	16.3698	20.895	4.81185	1.06896	2.08268	-0.864863	-0.935762																				52.9741	14.2143	7.13971	5.62885
																		53.0999	33.2055	16.4026	21.423	4.7921	1.252	1.86143	-0.895893	-1.03906																				53.0999	14.276	6.82658	5.50988
																		53.2257	33.6954	16.347	21.1532	4.80964	1.10204	1.47746	-0.704086	-1.20537																				53.2257	13.9058	7.43852	5.25618
																		53.3516	32.8258	16.1267	20.8572	4.97177	0.913499	1.12348	-0.500428	-1.35956																				53.3516	14.0006	7.79187	5.34368
																		53.4774	31.0798	16.2122	20.7145	4.86397	0.715337	0.810793	-0.576151	-1.25525																				53.4774	14.4143	7.14463	4.93068
																		53.6032	30.9372	15.9695	20.9136	4.84881	0.609549	0.874971	-0.79559	-1.10643																				53.6032	14.406	7.16687	5.01681
																		53.729	31.5863	15.4054	20.9348	4.84172	0.804004	1.18668	-0.926096	-1.15636																				53.729	14.1799	7.33865	5.5346
																		53.8549	31.1518	15.3724	21.0721	4.66188	1.13787	1.46565	-1.13565	-1.3755																				53.8549	13.9937	7.59132	5.49038
																		53.9807	30.3331	15.1204	21.0394	4.62469	1.1776	1.72517	-1.15054	-1.4989																				53.9807	14.1496	8.12779	5.36968
																		54.1065	30.3043	14.7005	20.7146	4.24561	1.06103	1.99209	-1.09224	-1.225																				54.1065	14.0012	8.15437	4.86867
																		54.2323	30.6298	14.5619	20.2337	4.02321	0.84227	2.21861	-1.04892	-1.6418																				54.2323	13.4101	7.76524	5.11453
																		54.3582	29.7624	14.8878	20.0582	4.32391	0.878988	2.12397	-0.999789	-1.79484																				54.3582	13.0379	7.76754	5.15584
																		54.484	29.8734	14.7784	19.908	4.50825	1.04097	1.99359	-0.74865	-1.58872																				54.484	13.3218	7.64076	4.69578
																		54.6098	32.0644	14.2469	19.7919	4.71894	0.897122	2.02489	-0.630067	-1.48856																				54.6098	13.4256	7.57073	4.74503
																		54.7357	33.3127	13.9627	20.5047	4.8162	0.676136	2.10717	-0.825714	-1.53122																				54.7357	13.3499	7.48436	4.48693
																		54.8615	32.203	13.8569	20.3169	4.66021	0.420228	2.01841	-1.07059	-1.54999																				54.8615	13.4984	7.55422	4.11127
																		54.9873	31.5779	13.3378	20.0068	4.74109	0.156168	2.09506	-1.32552	-1.90027																				54.9873	13.757	7.67933	3.76949
																		55.1131	31.5905	13.2293	20.4722	4.90669	-0.131848	2.24373	-1.46549	-1.8279																				55.1131	13.6643	8.01868	3.48464
																		55.239	30.8892	13.5796	20.2748	4.79406	-0.157239	2.11784	-1.4393	-1.50363																				55.239	13.0696	8.10158	3.71879
																		55.3648	29.8479	14.0219	20.0658	4.75737	0.230308	1.95322	-1.39887	-1.67463																				55.3648	12.9959	7.64182	3.8567
																		55.4906	29.5268	14.1487	19.7367	4.85185	0.56558	1.88939	-1.20614	-1.65897																				55.4906	13.2714	7.43202	3.56837
																		55.6165	28.7993	14.354	18.9798	4.9297	0.439578	1.93611	-0.915379	-1.81977																				55.6165	13.8228	7.61823	3.36483
																		55.7423	28.4067	13.9804	18.9365	4.94212	0.17141	1.8625	-0.793963	-2.1018																				55.7423	13.981	7.76628	3.46032
																		55.8681	29.406	13.1875	19.4719	5.04257	0.637476	1.62163	-0.287084	-1.75826																				55.8681	13.9885	7.62771	3.6773
																		55.994	30.5636	13.018	19.4679	5.07698	0.836513	1.38563	-0.100682	-1.86698																				55.994	13.9307	7.28692	3.8088
																		56.1198	30.5125	12.6088	19.1304	4.86193	0.406524	1.13215	0.262735	-1.51469																				56.1198	13.657	7.21788	4.16045
																		56.2456	29.4275	12.4319	18.9218	4.75762	-0.0331464	0.975558	0.374288	-1.60384																				56.2456	13.441	7.00625	4.53774
																		56.3715	28.7591	12.7366	18.3063	4.85014	-0.0478327	1.02387	0.086549	-1.82168																				56.3715	13.5331	7.07345	4.72596
																		56.4973	28.6168	12.7098	18.279	4.95822	-0.084863	1.13381	-0.516929	-1.7122																				56.4973	13.9011	6.90944	4.50936
																		56.6231	28.0102	12.1271	18.4702	4.89737	-0.0376553	1.24753	-0.98873	-1.95381																				56.6231	14.1624	7.23596	4.52555
																		56.7489	28.2757	12.3226	18.5748	4.68148	0.169193	1.17075	-1.21561	-2.0997																				56.7489	13.8559	7.52779	4.56664
																		56.8748	29.4967	12.3488	18.9837	4.67812	0.356364	0.959037	-1.00845	-2.17478																				56.8748	13.6498	7.15776	4.65102
																		57.0006	29.104	11.7785	18.9553	4.64643	0.540639	0.520906	-0.828133	-2.29092																				57.0006	13.5596	6.83091	4.27139
																		57.1264	29.2415	11.5049	19.1741	4.52617	0.773926	0.0690519	-0.660158	-2.15858																				57.1264	13.4026	6.91559	4.02227
																		57.2522	30.3164	11.4727	18.9016	4.69743	0.780779	-0.253706	-0.631828	-1.90224																				57.2522	13.3945	6.91883	4.17729
																		57.3781	29.0747	11.8699	18.3589	4.8702	0.874224	-0.270168	-0.603177	-1.72525																				57.3781	13.5618	6.54482	4.15762
																		57.5039	28.0288	12.5563	18.2313	4.61903	0.962106	-0.260774	-0.509354	-1.78793																				57.5039	13.4857	6.63712	4.48749
																		57.6297	29.101	12.7322	18.4064	4.4293	0.912102	-0.0930827	-0.313087	-2.10815																				57.6297	13.1295	7.17348	4.78902
																		57.7556	29.7707	13.0585	17.518	4.64582	0.954419	0.184018	0.0697163	-1.64731																				57.7556	12.8199	7.78875	4.35356
																		57.8814	30.0992	13.3245	17.5623	4.86397	1.03622	0.416166	0.348029	-1.53287																				57.8814	12.6576	8.00997	4.18033
																		58.0072	31.9073	13.5121	17.9021	4.83193	1.02921	0.449133	0.297377	-1.62322																				58.0072	12.7701	8.0259	3.98766
																		58.133	31.0638	13.2236	17.6002	4.67634	1.03607	0.57393	0.187021	-1.63588																				58.133	12.7366	8.22467	3.98573
																		58.2589	29.4078	12.7256	17.1635	4.63479	1.01391	1.06518	-0.103374	-1.98148																				58.2589	12.5881	8.12874	4.09163
																		58.3847	29.8588	13.0632	16.6635	4.70925	0.978788	1.55004	-0.497366	-2.16847																				58.3847	12.8158	7.65301	4.63909
																		58.5105	29.8491	12.6996	17.1519	4.9049	0.986416	1.83088	-0.70125	-1.6693																				58.5105	13.1459	7.38069	4.87845
																		58.6364	28.403	11.9657	17.1227	4.7673	1.0929	1.55699	-0.630333	-1.52774																				58.6364	13.4454	7.09843	4.5328
																		58.7622	28.4571	12.3928	17.1147	4.5332	1.10592	1.16399	-0.531145	-2.05095																				58.7622	13.5641	7.22526	4.31737
																		58.888	29.2785	12.9287	17.1007	4.60896	0.912878	0.538034	-0.460513	-2.10906																				58.888	13.5242	7.52438	4.5966
																		59.0139	29.163	13.1434	16.86	4.69288	0.737739	0.172657	-0.423241	-2.12258																				59.0139	13.538	7.60394	4.72238
																		59.1397	29.4207	13.1699	16.3519	4.7512	0.968855	0.201554	-0.644679	-2.38196																				59.1397	13.9041	7.53804	4.57486
																		59.2655	29.7578	13.4032	15.9481	4.73417	1.21025	0.355288	-1.25284	-2.20852																				59.2655	14.1595	7.37433	4.53756
																		59.3913	30.3046	13.5707	16.0407	4.79286	1.34233	0.386843	-1.68181	-2.36138																				59.3913	13.4626	7.40475	4.72468
																		59.5172	31.3795	13.5787	16.4386	4.84211	1.25386	0.278042	-1.68967	-1.9784																				59.5172	12.8687	7.4722	4.91113
																		59.643	32.6362	13.5404	16.6018	4.81597	1.08514	0.113185	-1.94727	-1.55102																				59.643	13.1482	7.75997	4.59389
																		59.7688	32.3134	13.5643	16.0793	4.77115	1.1542	-0.0182926	-2.26901	-2.04985																				59.7688	13.7177	7.02249	4.41424
																		59.8947	32.6038	13.5512	16.1421	4.60463	1.27668	-0.0254127	-2.54048	-1.96953																				59.8947	13.8417	6.76509	4.85863
																		60.0205	32.7426	13.8268	16.4606	4.50584	1.34082	0.118328	-2.51137	-1.7823																				60.0205	13.4534	7.65547	4.92262
																		60.1463	32.7967	14.1068	16.148	4.64428	1.50171	0.169821	-2.39548	-1.99779																				60.1463	13.697	7.64654	4.76988
																		60.2722	31.5067	14.132	16.5612	4.6311	1.64183	0.176363	-1.89233	-2.35169																				60.2722	13.7666	7.16174	5.08016
																		60.398	29.8808	13.9775	16.4805	4.65858	1.76379	0.173736	-1.40455	-2.30951																				60.398	13.3395	6.34231	5.55034
																		60.5238	30.0528	13.9116	16.2451	4.70557	1.67825	0.194149	-1.01163	-2.02946																				60.5238	13.4358	6.21335	5.4115
																		60.6496	29.5541	14.196	16.4014	4.57824	1.3153	0.0771016	-0.839461	-2.12781																				60.6496	13.7719	6.22938	5.12733
																		60.7755	27.6924	14.4612	16.5671	4.51247	1.04527	-0.0642677	-0.982324	-2.07132																				60.7755	13.9457	6.38276	5.13425
																		60.9013	26.0055	14.287	16.556	4.50496	0.803172	-0.203835	-1.06834	-2.14921																				60.9013	13.9197	6.88646	5.35182
																		61.0271	25.8094	14.0178	16.1616	4.30663	0.903332	-0.385713	-1.13269	-2.06776																				61.0271	13.6274	6.86058	5.36709
																		61.1529	25.5509	13.8473	16.203	4.09383	1.04472	-0.686444	-1.14844	-2.12996																				61.1529	13.6331	6.67942	4.6535
																		61.2788	24.8763	13.5046	16.3588	4.26653	1.1699	-0.924141	-1.0828	-2.08169																				61.2788	13.5892	6.64876	4.34061
																		61.4046	25.2011	13.3913	15.9809	4.53091	1.2688	-1.07526	-1.1134	-2.05951																				61.4046	13.8767	6.89266	4.23656
																		61.5304	25.4912	13.3973	16.091	4.62603	1.37989	-1.18855	-1.02988	-2.12451																				61.5304	14.0664	7.09514	4.05459
																		61.6563	25.0498	13.1503	16.1492	4.64643	1.27127	-1.17975	-0.998541	-1.76599																				61.6563	13.9427	6.71605	3.9599
																		61.7821	24.5238	12.9131	16.0088	4.64882	1.22029	-1.19721	-1.0067	-2.25875																				61.7821	14.4329	6.55669	3.98668
																		61.9079	24.1236	12.9982	15.6582	4.52671	1.24088	-1.11978	-1.0482	-2.46571																				61.9079	14.7531	6.63144	4.01436
																		62.0338	23.8048	13.0064	15.9621	4.81525	1.28326	-1.05679	-1.30091	-2.44605																				62.0338	14.8088	6.26267	3.92925
																		62.1596	23.7145	12.8522	16.7178	4.96362	1.5417	-0.869068	-1.18732	-2.39298																				62.1596	14.4074	6.28023	4.05003
																		62.2854	23.2659	12.8476	16.641	4.84805	1.65719	-0.604188	-0.692908	-2.35949																				62.2854	13.8343	6.45539	4.41601
																		62.4112	23.3571	12.8775	16.7294	4.66999	1.62252	-0.634117	-0.453741	-2.26697																				62.4112	13.8158	6.38628	4.34628
																		62.5371	24.1756	12.5713	16.5335	4.51904	1.5964	-0.698832	-0.192416	-2.14119																				62.5371	14.2519	6.43997	4.09192
																		62.6629	24.49	12.5447	16.2431	4.31964	1.33844	-0.71137	0.270698	-2.35359																				62.6629	14.301	6.23596	4.25099
																		62.7887	23.9676	12.4353	16.2988	4.50107	1.13129	-0.642368	0.790024	-2.15948																				62.7887	14.5172	6.25605	4.41204
																		62.9146	23.5416	11.9489	15.6981	4.64653	1.18054	-0.633485	1.1233	-2.33224																				62.9146	14.5454	6.27176	4.53324
																		63.0404	23.6619	11.6404	15.6562	4.35776	1.41993	-0.453455	1.105	-2.43832																				63.0404	14.0803	6.24163	4.76633
																		63.1662	23.6797	11.5911	16.0416	4.40785	1.82019	-0.297636	0.96498	-2.13812																				63.1662	14.3006	6.01206	5.04707
																		63.2921	23.555	11.6723	15.9357	4.36433	1.58524	-0.229923	0.788094	-2.23975																				63.2921	14.3767	5.70627	5.36905
																		63.4179	24.0343	11.6867	16.338	4.01737	1.21232	-0.220262	0.6719	-2.39759																				63.4179	14.2409	5.78313	5.30585
																		63.5437	24.9788	12.0854	16.7282	3.76805	0.978316	-0.304611	0.717135	-2.34749																				63.5437	14.5045	5.9682	5.4713
																		63.6695	25.4569	12.4266	16.209	3.82755	1.1667	-0.379819	0.674217	-2.35614																				63.6695	14.7247	6.10448	5.69856
																		63.7954	25.2815	12.2267	15.9583	3.9171	1.22485	-0.387317	0.600099	-2.54105																				63.7954	14.4926	6.5999	5.68557
																		63.9212	24.2462	12.1635	16.0964	3.86777	1.40676	-0.429734	0.515192	-2.47644																				63.9212	14.5748	7.17415	5.51954
																		64.047	23.6813	12.4382	16.0091	4.17414	1.59154	-0.519949	0.362753	-2.71474																				64.047	14.3605	6.8932	5.54623
																		64.1728	24.6495	12.4663	15.4687	4.1207	1.41818	-0.782614	0.200202	-2.71891																				64.1728	14.0896	6.46995	5.67749
																		64.2987	24.3113	11.9096	15.3545	3.87313	1.13407	-0.991659	0.0689699	-2.48638																				64.2987	13.912	6.28932	5.75981
																		64.4245	23.0713	11.5125	15.2588	3.93744	0.575305	-0.845963	0.06834	-2.68539																				64.4245	13.5285	6.14997	5.47966
																		64.5503	22.9137	11.2109	15.0351	3.76071	0.131601	-0.756637	0.0105589	-2.79801																				64.5503	13.539	5.81387	5.18323
																		64.6762	23.0305	10.9864	14.9703	3.61745	0.669368	-0.950881	-0.0648561	-2.77922																				64.6762	13.5067	5.70445	5.53226
																		64.802	22.9527	11.2179	14.626	3.87543	1.34693	-1.09133	-0.0473068	-2.89017																				64.802	12.7187	6.25669	5.37569
																		64.9278	22.319	11.3052	14.3684	3.86376	1.72739	-1.08018	0.0113331	-2.87592																				64.9278	12.4835	6.43113	4.62588
																		65.0537	22.5685	11.8083	14.5959	3.77512	1.49934	-0.792363	-0.0760394	-2.71861																				65.0537	12.7167	6.40583	4.65691
																		65.1795	24.7974	12.392	14.8052	3.74495	1.14392	-0.333259	-0.434666	-2.73716																				65.1795	12.608	5.9761	4.7574
																		65.3053	25.0675	12.3979	14.584	3.62002	1.0039	0.134412	-0.623177	-2.96879																				65.3053	12.7564	5.64118	4.98585
																		65.4311	22.8385	12.0692	14.5497	3.52138	1.08681	0.428407	-0.40386	-2.81417																				65.4311	12.6348	5.85455	5.11976
																		65.557	21.7938	11.5805	14.4707	3.31995	1.25577	0.612339	0.33989	-2.76415																				65.557	12.1466	5.73546	5.2419
																		65.6828	21.4955	11.3438	14.4162	3.3394	1.82557	0.693331	1.1035	-2.84433																				65.6828	12.1088	5.06566	5.25654
																		65.8086	21.1533	11.7428	14.3737	3.49701	1.84634	0.747724	1.20649	-2.68967																				65.8086	12.1785	5.24242	5.18156
																		65.9345	21.1451	12.1104	14.024	3.39557	1.59465	0.641237	0.909593	-2.43381																				65.9345	11.9201	5.5006	5.17434
																		66.0603	21.0528	12.1605	13.9788	3.28644	1.33769	0.327046	0.484818	-2.21608																				66.0603	11.6122	5.25343	4.72856
																		66.1861	20.9254	12.3036	13.6066	3.51459	1.05367	0.121871	0.221123	-2.24727																				66.1861	11.4943	5.20043	3.99765
																		66.3119	20.1428	12.4103	13.5009	3.70033	0.674441	0.00670699	0.208048	-2.23597																				66.3119	11.7264	5.65301	3.98136
																		66.4378	20.78	12.2809	13.5821	3.48455	0.461325	-0.172148	0.0651974	-2.43954																				66.4378	12.1042	6.36694	4.34934
																		66.5636	21.2344	12.0069	13.6573	3.20474	0.676135	-0.282792	0.0264194	-2.36443																				66.5636	12.0454	6.06506	4.51707
																		66.6894	20.7724	12.0769	13.6735	3.42577	0.479771	-0.462243	0.092962	-1.95255																				66.6894	11.7892	5.35179	4.23277
																		66.8153	20.9202	11.888	14.4854	3.64349	0.138314	-0.498439	-0.0641737	-2.64889																				66.8153	11.6318	5.14275	4.1254
																		66.9411	21.1051	11.6946	15.2635	3.50416	0.240192	-0.426083	-0.0932616	-2.37107																				66.9411	11.4942	5.0296	4.49564
																		67.0669	21.4238	11.9156	14.7808	3.3735	0.32153	-0.255623	-0.0851363	-2.31471																				67.0669	11.8757	4.89405	4.49452
																		67.1928	21.3952	12.1661	14.791	3.31275	0.815889	-0.137155	-0.032172	-2.91477																				67.1928	12.334	4.88738	4.2461
																		67.3186	20.7743	12.1494	15.0698	3.37956	0.737741	-0.0341419	-0.351114	-2.67662																				67.3186	12.3092	5.30591	4.21814
																		67.4444	20.6774	11.8898	14.7096	3.26109	0.334647	0.095187	-0.773773	-2.59403																				67.4444	12.1093	5.66408	4.57157
																		67.5702	20.6233	11.2355	14.8855	3.21171	0.271119	0.209389	-1.13507	-2.7428																				67.5702	11.7763	5.67551	4.70763
																		67.6961	20.1802	10.254	14.7229	3.15568	0.390091	0.0166906	-1.23653	-2.56035																				67.6961	11.8794	5.73887	4.67161
																		67.8219	19.3019	9.72425	14.6399	3.20994	-0.0681949	-0.355535	-1.1616	-2.61413																				67.8219	11.787	5.83986	4.77659
																		67.9477	19.3602	9.88529	15.3637	3.26894	-0.581726	-0.79555	-1.08709	-2.98264																				67.9477	12.0368	5.51913	4.80868
																		68.0735	19.8203	10.1749	15.1678	3.11481	-0.331052	-1.22927	-0.977809	-3.02013																				68.0735	12.2826	5.62994	4.78315
																		68.1994	19.7216	10.6105	14.3992	2.97991	0.547552	-1.5615	-0.804762	-2.90674																				68.1994	12.2208	5.77875	4.80282
																		68.3252	19.6773	10.9377	13.9378	3.00466	1.31289	-1.55283	-0.589263	-2.96227																				68.3252	12.5549	5.68474	4.66209
																		68.451	19.4406	10.8128	13.7544	2.95174	1.26592	-1.53751	-0.374028	-3.09666																				68.451	12.7144	5.22128	4.63431
																		68.5769	19.0036	10.673	14.1699	2.7809	1.14361	-1.52851	-0.445689	-3.05929																				68.5769	12.6186	4.58021	4.57756
																		68.7027	19.1463	10.4189	14.6539	2.94204	1.02716	-1.37371	-0.567278	-3.00346																				68.7027	12.3918	4.82822	4.49572
																		68.8285	19.4088	10.6093	15.1264	3.24536	0.607699	-1.07951	-0.759	-3.01155																				68.8285	12.3475	6.03956	4.22289
																		68.9544	19.451	10.6154	15.0946	3.19833	0.446108	-0.746992	-0.703014	-3.05576																				68.9544	11.8527	5.9589	3.8078
																		69.0802	19.3727	10.3038	14.972	3.17809	0.563374	-0.521464	-0.560235	-3.16933																				69.0802	11.4976	5.63419	3.50253
																		69.206	19.9094	10.0074	15.9528	2.99537	0.527355	-0.287293	-0.546266	-2.97824																				69.206	11.7577	6.18146	3.47136
																		69.3319	20.5757	9.57205	16.5605	2.96313	1.50359	-0.056148	-0.511887	-2.87116																				69.3319	11.6808	6.09554	3.81248
																		69.4577	19.5372	9.60294	17.0002	3.05369	2.19453	0.0660887	-0.370264	-2.89035																				69.4577	11.5953	6.09551	3.36197
																		69.5835	18.9308	9.74145	17.7677	2.84279	1.44484	0.137304	0.00185517	-3.00894																				69.5835	12.1414	6.07678	2.61806
																		69.7093	21.9848	9.75649	17.5255	2.78689	1.00209	0.193867	0.300962	-2.88597																				69.7093	12.4982	6.08791	2.8125
																		69.8352	23.9881	10.0634	16.9899	2.96908	1.15429	0.23773	0.248412	-2.90377																				69.8352	12.484	6.07662	3.12755
																		69.961	24.6246	10.465	16.5865	2.89784	0.972796	0.0177407	0.0389514	-2.96089																				69.961	12.4403	5.66205	2.78706
																		70.0868	25.9363	10.8294	16.4764	2.49447	0.664688	-0.292653	-0.372133	-2.78219																				70.0868	12.4512	5.54706	2.70028
																		70.2126	26.0785	11.4157	17.2649	2.34775	0.302869	-0.509682	-0.804552	-2.72185																				70.2126	12.2845	5.35701	2.89601
																		70.3385	26.2463	11.8976	16.9409	2.26972	-0.384806	-0.373651	-0.933604	-2.78372																				70.3385	12.111	5.89039	3.17738
																		70.4643	25.7329	11.6027	16.552	2.35523	-0.415873	-0.19182	-0.934546	-2.55041																				70.4643	12.0812	6.04904	3.05949
																		70.5901	24.2953	11.4547	16.3837	2.54113	-0.311209	-0.0744547	-0.624454	-2.71432																				70.5901	12.2393	5.53966	2.93543
																		70.716	24.8572	11.2473	15.9089	2.18194	-0.0766835	0.0311847	0.0326545	-3.0189																				70.716	12.4376	5.91483	2.99365
																		70.8418	23.9616	11.2365	15.2789	2.10977	0.829778	0.133259	0.769267	-2.70816																				70.8418	11.7111	6.5378	2.78245
																		70.9676	21.2362	11.0049	15.0258	2.28091	1.16135	0.211729	0.940004	-2.24977																				70.9676	10.9554	6.46617	2.70592
																		71.0935	19.0092	10.5767	14.935	2.19511	0.847046	0.0392059	0.449851	-2.65399																				71.0935	11.1638	6.01451	2.27916
																		71.2193	18.1957	10.5335	14.9299	2.12875	0.400425	-0.300262	0.427548	-2.67803																				71.2193	10.9628	5.56034	2.41189
																		71.3451	17.8128	10.3608	14.6334	2.09937	0.312868	-0.742049	0.823313	-2.67573																				71.3451	10.7392	5.44631	2.91548
																		71.4709	17.9501	10.1727	15.1328	2.06964	0.521093	-1.2127	0.683734	-3.06948																				71.4709	10.6103	5.24397	2.5677
																		71.5968	18.296	10.0983	15.2921	2.07467	1.05366	-1.59617	0.2956	-3.13208																				71.5968	10.1113	4.91685	2.57596
																		71.7226	18.5373	9.79691	15.2474	1.87159	1.21442	-1.84579	0.0196407	-2.96713																				71.7226	10.0917	4.53095	2.64203
																		71.8484	19.5073	9.52464	15.3355	1.83678	0.94948	-1.78815	0.0123873	-2.85008																				71.8484	10.3316	4.63079	2.78364
																		71.9743	20.5624	9.61746	15.3319	1.98632	0.665511	-1.64585	-0.00592964	-2.93114																				71.9743	10.9125	4.48551	3.08406
																		72.1001	21.2438	9.68936	14.9604	1.98641	0.267457	-1.37805	0.00576856	-2.87227																				72.1001	10.9467	4.50328	3.03321
																		72.2259	20.9001	9.48895	14.9435	2.02131	0.323262	-1.09315	-0.0463244	-2.66196																				72.2259	10.4726	4.66039	2.79995
																		72.3517	20.813	9.10195	14.5479	1.87573	0.378317	-0.811362	-0.252032	-2.42581																				72.3517	10.6197	4.33684	3.14853
																		72.4776	21.2099	8.63225	14.4273	1.78159	0.418415	-0.545333	-0.672832	-2.29152																				72.4776	10.8544	4.47574	3.45057
																		72.6034	21.6053	8.42067	14.3589	1.99623	0.559859	-0.332178	-1.13683	-2.21774																				72.6034	10.7648	4.78583	3.3463
																		72.7292	21.7426	8.18043	14.1328	1.85772	0.760134	-0.219974	-1.08917	-2.09947																				72.7292	11.0259	4.91532	3.29177
																		72.8551	21.4656	8.12902	14.6426	1.6441	0.932646	-0.118316	-0.841021	-2.01673																				72.8551	11.4792	5.19258	3.09314
																		72.9809	19.7129	8.34765	14.4716	1.76703	1.06973	-0.11399	-0.40524	-2.01151																				72.9809	11.3795	4.9646	3.05172
																		73.1067	18.0402	8.22165	13.9954	1.87757	0.845855	-0.111417	0.0957097	-2.14042																				73.1067	10.8553	5.25049	3.01368
																		73.2326	17.4301	7.92118	14.4393	1.94374	0.387754	-0.0814496	0.499524	-1.91705																				73.2326	11.0681	5.34837	2.87803
																		73.3584	17.5545	8.07864	14.1372	1.74872	0.161944	0.0054826	0.267059	-2.09057																				73.3584	11.013	5.05346	2.92527
																		73.4842	17.0186	8.39146	13.3467	1.62807	0.032808	0.0617818	0.0231827	-2.56734																				73.4842	11.1979	5.30324	2.91023
																		73.61	17.0411	9.01967	13.0397	1.85789	-0.266821	-0.15283	0.178412	-2.48528																				73.61	11.0667	4.89512	3.34821
																		73.7359	17.6729	9.54016	12.8107	1.87012	-0.74293	-0.682123	0.227246	-2.24578																				73.7359	10.926	4.82037	3.25982
																		73.8617	17.3784	9.47662	12.7117	1.72494	-1.28769	-1.23028	0.259407	-2.10641																				73.8617	11.072	5.21289	2.64378
																		73.9875	16.4361	9.40596	12.6193	1.64871	-1.39508	-1.70947	0.200228	-2.20294																				73.9875	10.8401	5.48561	2.89085
																		74.1133	16.416	9.55134	12.7022	1.64315	-1.23986	-1.95396	0.237101	-2.51083																				74.1133	10.6215	5.46619	3.11324
																		74.2392	16.6424	9.51127	12.8684	1.77904	-0.977065	-2.18992	0.504476	-2.42036																				74.2392	10.8233	5.29535	2.69576
																		74.365	17.0766	9.23868	12.6863	1.77972	-0.67075	-2.42923	0.465285	-2.62425																				74.365	11.0991	5.45618	2.46015
																		74.4908	17.7416	9.2073	12.4116	1.68302	-0.572561	-2.50241	0.127124	-2.80587																				74.4908	11.375	5.63966	2.73118
																		74.6167	17.4877	9.1607	12.4663	1.77268	-0.222558	-2.29168	-0.133261	-2.84053																				74.6167	11.0856	5.43122	2.97569
																		74.7425	17.0057	8.795	12.6427	1.97946	0.242111	-1.90024	-0.346732	-2.9214																				74.7425	11.0601	5.54434	2.93573
																		74.8683	17.4858	8.57777	12.371	1.96772	0.59913	-1.49054	-0.482923	-2.78956																				74.8683	11.195	5.96329	2.89092
																		74.9942	18.1009	8.33965	12.1786	1.80892	0.331503	-1.07677	-0.575934	-2.49711																				74.9942	11.0919	6.19433	3.17724
																		75.12	18.4447	8.13104	11.9781	1.62488	0.129011	-0.718471	-0.465801	-2.59378																				75.12	11.2894	5.67799	2.91847
																		75.2458	18.2751	8.10076	11.344	1.75007	0.612233	-0.718126	-0.424182	-2.64599																				75.2458	11.2801	4.99241	3.1246
																		75.3716	17.6656	7.85823	11.0726	1.84319	0.894151	-0.888358	-0.442658	-2.02057																				75.3716	11.3599	5.23529	3.75102
																		75.4975	17.6945	8.43214	11.3843	1.61924	0.719203	-1.16471	-0.450638	-1.91139																				75.4975	11.9007	5.56221	3.69891
																		75.6233	18.59	8.92844	11.6766	1.63226	0.432892	-1.23033	-0.410781	-2.33185																				75.6233	11.3959	5.2219	3.32474
																		75.7491	18.9435	8.24525	11.9743	1.65709	0.469601	-1.33182	-0.35665	-2.35719																				75.7491	10.6628	5.09752	3.0586
																		75.875	18.1387	7.88757	12.3762	1.72046	0.431599	-1.37898	-0.273226	-2.47364																				75.875	11.0052	5.05327	2.82853
																		76.0008	18.2178	8.28078	12.9945	1.94021	-0.399872	-1.46569	0.0320631	-2.59664																				76.0008	11.4241	4.95767	2.81432
																		76.1266	18.5866	8.33441	12.2612	1.99675	-0.817497	-1.64177	0.311973	-2.36954																				76.1266	11.0661	4.75573	3.04723
																		76.2524	17.6005	8.40342	11.848	1.84278	-0.377879	-1.66555	0.529208	-2.2853																				76.2524	10.8771	5.13959	3.45613
																		76.3783	16.8997	8.11333	12.4364	1.95365	-0.108543	-1.27723	0.4376	-2.60699																				76.3783	10.8037	4.75419	3.47962
																		76.5041	17.2676	7.61817	12.8534	2.12702	-0.836251	-0.845261	0.175013	-2.59336																				76.5041	10.8581	4.98972	3.61987
																		76.6299	17.3883	7.21677	12.8297	2.09153	-0.908934	-0.659526	-0.121785	-2.51968																				76.6299	10.4378	5.41199	3.71549
																		76.7558	17.9326	7.09874	13.3445	2.24426	0.0215263	-0.636504	-0.0157355	-2.7209																				76.7558	10.2904	5.17593	3.36466
																		76.8816	18.4204	7.50093	13.475	2.38141	0.880478	-0.615959	0.610766	-2.78196																				76.8816	10.7051	5.40626	2.93169
																		77.0074	18.1722	8.10715	13.455	2.62148	0.670613	-0.605957	1.46222	-2.58783																				77.0074	10.4813	5.31356	2.42707
																		77.1333	18.1167	8.56236	13.3563	2.52866	0.409445	-0.806762	1.59989	-2.82025																				77.1333	10.2369	4.90264	2.48795
																		77.2591	17.5768	8.54742	13.4101	2.28676	0.256673	-1.07561	1.26472	-3.03741																				77.2591	10.4076	5.05087	2.65704
																		77.3849	17.4498	7.70793	13.4509	2.17209	0.652328	-1.25618	0.841446	-3.18008																				77.3849	10.3142	4.87036	2.70511
																		77.5107	17.2025	7.28053	13.0788	2.07977	1.26216	-1.23035	0.476891	-2.98521																				77.5107	10.525	4.57242	2.87242
																		77.6366	17.0383	7.49115	13.2011	2.07184	1.19055	-1.11577	0.22079	-3.02912																				77.6366	10.3487	4.90177	2.93619
																		77.7624	16.1514	7.50081	12.8954	2.03383	0.916328	-1.14005	0.582395	-3.2848																				77.7624	10.3434	5.41788	2.54505
																		77.8882	15.2279	7.57305	12.6881	2.11507	0.779147	-1.08313	1.05192	-3.01263																				77.8882	10.5323	5.67554	2.33593
																		78.014	15.1921	8.16972	13.3669	2.17445	0.806857	-1.00601	0.881705	-2.77742																				78.014	10.4594	5.651	2.57101
																		78.1399	15.5034	8.29429	13.6983	2.19901	0.698109	-0.98835	0.555927	-3.26013																				78.1399	10.1462	5.63284	2.96841
																		78.2657	16.6845	8.2037	13.3528	2.07685	0.334357	-0.901815	0.369665	-3.43837																				78.2657	10.0036	5.31931	3.41102
																		78.3915	16.5668	8.16809	12.9254	2.04154	0.384904	-0.607114	0.454657	-3.25874																				78.3915	10.0564	5.1753	3.52508
																		78.5174	15.6459	8.0873	12.8077	2.40782	0.588937	-0.304765	0.634513	-2.92166																				78.5174	10.1204	5.61149	3.30476
																		78.6432	16.1404	7.89196	12.6339	2.61969	0.691402	-0.0598811	0.968393	-2.61108																				78.6432	9.72832	5.72445	3.10055
																		78.769	16.7591	8.03415	12.2542	2.5888	0.979955	-0.0519669	0.887886	-2.51492																				78.769	9.61806	5.28623	3.18951
																		78.8949	17.933	8.25421	12.9085	2.52151	1.09252	-0.220538	0.903221	-2.35049																				78.8949	9.33543	4.79014	3.65968
																		79.0207	18.434	8.40651	13.4969	2.61289	1.31314	-0.308715	0.78973	-2.63608																				79.0207	8.77768	5.06551	3.65124
																		79.1465	17.7891	8.6071	13.3379	2.63876	1.38424	-0.226679	0.543838	-2.93447																				79.1465	9.17162	4.69194	3.4322
																		79.2724	18.395	8.60732	13.203	2.45197	1.01409	-0.213142	0.242397	-2.69121																				79.2724	9.41581	4.75017	3.27956
																		79.3982	18.5795	8.57004	13.1079	2.41209	0.549367	-0.155783	-0.0658283	-2.7379																				79.3982	9.31975	5.10863	3.02595
																		79.524	18.0689	8.41228	12.9642	2.45624	0.0829124	-0.223513	-0.08187	-2.61406																				79.524	9.56988	5.39883	2.8652
																		79.6498	17.5651	8.26553	12.7973	2.41509	0.192083	-0.354435	0.0369735	-2.73908																				79.6498	9.67873	5.35145	2.76265
																		79.7757	17.2233	8.17393	12.9433	2.37729	0.44186	-0.412046	0.123584	-2.46277																				79.7757	9.87232	5.34473	2.77383
																		79.9015	15.3953	7.99827	13.5554	2.77043	0.7993	-0.56361	0.0609629	-2.2458																				79.9015	9.99785	5.75433	2.58697
																		80.0273	14.6391	7.74002	13.5249	3.17692	0.954431	-0.634391	-0.208718	-2.28853																				80.0273	9.99628	5.86225	2.44437
																		80.1531	14.7606	8.08645	12.8679	2.91305	0.931955	-0.597392	-0.382309	-2.26777																				80.1531	10.4216	5.07561	2.51123
																		80.279	14.4328	8.3493	12.8358	2.65871	0.817184	-0.462065	-0.223489	-2.34213																				80.279	10.7392	5.22094	2.55221
																		80.4048	14.3518	7.71047	12.944	2.56545	0.839981	-0.260335	-0.0373428	-2.01738																				80.4048	10.4462	4.73157	2.08082
																		80.5306	13.9053	7.81745	12.9257	2.42279	0.873276	-0.309562	0.155157	-2.14389																				80.5306	9.79449	4.56231	1.9026
																		80.6565	13.7708	8.69511	13.6836	2.4751	0.88842	-0.288671	0.383388	-2.18327																				80.6565	10.0163	5.6983	2.2736
																		80.7823	12.8605	8.49295	14.1259	2.65463	0.967925	-0.444761	0.683753	-2.2147																				80.7823	10.0939	5.57579	2.26607
																		80.9081	12.2283	8.07874	13.2809	2.57684	0.946916	-0.792893	0.828858	-2.44963																				80.9081	9.81545	5.49221	2.34001
																		81.034	12.4204	8.00963	13.0407	2.33201	1.00519	-1.00586	0.820488	-2.04106																				81.034	10.081	5.57356	2.25207
																		81.1598	12.5307	7.8323	13.5142	2.26277	0.94403	-1.18002	0.726763	-1.57609																				81.1598	9.71994	5.47996	2.16414
																		81.2856	13.2409	7.69716	14.1021	2.23422	0.571325	-1.49706	0.584113	-1.56041																				81.2856	9.73225	5.35122	1.97464
																		81.4114	14.0799	7.20737	14.7797	2.19631	0.0990307	-1.91956	0.456043	-1.5227																				81.4114	10.1959	5.03664	1.55489
																		81.5373	14.5917	7.12064	15.1931	2.16015	-0.280874	-2.21584	0.487381	-1.85488																				81.5373	9.9808	4.35223	1.58886
																		81.6631	14.7616	7.62922	16.0646	2.1492	0.0600185	-2.43881	0.734326	-1.92214																				81.6631	9.80491	4.95723	1.72432
																		81.7889	14.8318	7.54033	16.6425	2.26579	0.355102	-2.55018	0.865855	-2.0729																				81.7889	9.53393	5.11335	1.91019
																		81.9148	15.3913	7.37546	15.3732	2.47131	0.343784	-2.47163	0.904415	-2.12772																				81.9148	9.5913	4.86307	2.16712
																		82.0406	15.5153	7.50344	14.3435	2.76507	0.00928807	-2.31932	1.0282	-2.22341																				82.0406	9.74067	4.4966	2.49363
																		82.1664	15.1707	7.58375	14.4666	2.83904	-0.0262556	-2.1104	1.16264	-2.22587																				82.1664	9.72502	4.21193	2.54242
																		82.2922	15.2074	7.52523	13.7087	2.83295	0.0784782	-1.90535	1.1527	-2.1642																				82.2922	9.68359	4.96106	2.27574
																		82.4181	16.4925	7.37769	13.4946	2.81641	0.125477	-1.63054	0.919552	-2.60769																				82.4181	9.31248	4.84964	2.40765
																		82.5439	17.5886	7.50618	13.8193	2.74681	-0.127766	-1.31231	0.572796	-2.49259																				82.5439	9.18169	4.53863	2.57404
																		82.6697	17.6449	7.87918	13.5438	2.59993	0.0228295	-1.02109	0.324853	-2.71212																				82.6697	8.9514	4.65807	2.59602
																		82.7956	17.4566	7.7129	13.313	2.4683	0.695973	-0.957115	0.055809	-2.93266																				82.7956	8.77462	4.86531	2.23402
																		82.9214	15.7899	7.56146	13.4301	2.23962	0.932356	-0.949834	-0.155473	-2.73836																				82.9214	8.86304	5.86135	1.84808
																		83.0472	13.4847	7.58213	13.2349	2.13149	0.697347	-0.882083	-0.269348	-3.09982																				83.0472	8.9741	5.58573	2.10821
																		83.1731	13.2761	7.28588	12.9778	2.36645	0.520026	-0.794452	-0.197616	-3.12472																				83.1731	9.04169	5.25156	2.3636
																		83.2989	13.3169	7.13905	12.7512	2.44701	0.443212	-0.905641	-0.621604	-2.46077																				83.2989	9.20263	5.16206	2.01514
																		83.4247	12.7862	7.10493	12.4585	2.23609	0.419767	-0.920668	-0.95283	-1.50159																				83.4247	9.51536	4.60063	1.74297
																		83.5505	12.7436	6.65724	12.0612	2.05217	0.509113	-1.00459	-1.02292	-0.879174																				83.5505	9.54386	4.68028	1.5386
																		83.6764	13.0463	6.29429	12.5799	2.00302	0.684977	-1.16683	-1.05807	-0.141547																				83.6764	9.45668	4.85936	1.4067
																		83.8022	13.1708	6.63051	13.0409	2.12551	0.949219	-1.32817	-1.13916	0.279683																				83.8022	9.45024	5.00146	1.55738
																		83.928	13.1741	6.73282	13.0808	2.17024	1.00661	-1.61872	-1.09656	-0.099639																				83.928	9.94045	4.76648	2.08258
																		84.0538	13.4059	6.33293	12.9519	2.2152	1.04861	-1.91802	-1.06435	-0.178127																				84.0538	10.2736	4.57996	2.28131
																		84.1797	13.0517	6.38173	12.7696	2.28015	0.921481	-1.70515	-1.25122	-0.146392																				84.1797	9.69521	4.40502	2.21936
																		84.3055	13.2427	6.39983	12.5811	2.13161	0.492358	-1.1524	-1.39841	-0.5431																				84.3055	9.25679	4.08392	2.30514
																		84.4313	13.7021	6.0817	12.538	2.04563	0.330108	-0.612335	-0.89597	-0.850079																				84.4313	9.54347	4.2244	2.29953
																		84.5572	13.294	6.33424	12.5997	2.10612	0.465214	-0.657534	-0.447671	-0.951489																				84.5572	9.56179	4.54231	1.97388
																		84.683	12.6598	6.76608	12.4926	2.18422	0.73104	-0.961394	-0.160989	-1.01805																				84.683	9.14868	4.43364	2.28849
																		84.8088	12.7835	6.8052	12.1804	2.22246	0.728701	-1.23987	-0.0687119	-0.794107																				84.8088	9.26582	4.65075	2.43005
																		84.9347	12.7296	6.72235	12.0478	2.17061	0.772394	-1.26475	-0.276152	-0.862041																				84.9347	9.48612	5.30113	2.16078
																		85.0605	13.0933	6.58186	12.4214	2.14053	0.597466	-1.01653	-0.540179	-1.18441																				85.0605	9.57634	5.3297	2.17271
																		85.1863	13.7798	6.66555	12.6711	2.14894	0.277887	-0.712031	-0.721447	-1.14699																				85.1863	9.66951	5.06105	2.28146
																		85.3121	13.5481	6.56512	12.5594	2.22706	0.274571	-0.934197	-0.863135	-1.43182																				85.3121	9.54812	4.70663	1.81419
																		85.438	13.9903	6.23244	11.7012	2.07243	0.667159	-1.26654	-0.845355	-1.98564																				85.438	9.78816	5.08365	1.54842
																		85.5638	13.7304	5.89287	11.1168	2.00359	1.34916	-1.41641	-0.698464	-1.86371																				85.5638	10.1537	4.93085	1.24961
																		85.6896	12.8132	5.79275	11.3162	1.9445	1.58004	-1.55769	-0.553925	-1.97218																				85.6896	10.0564	4.36991	0.99363
																		85.8155	12.7356	5.76728	11.2428	1.84396	1.71316	-1.82837	-0.653011	-2.02721																				85.8155	9.84365	4.26358	1.13884
																		85.9413	12.5165	5.7094	10.9207	1.86014	1.71422	-2.0086	-0.841959	-1.97257																				85.9413	9.62368	4.07636	1.30361
																		86.0671	12.3351	5.43145	11.101	1.79103	1.39841	-2.20586	-0.910007	-2.05256																				86.0671	9.53465	3.83796	1.50538
																		86.1929	12.7047	5.31367	11.0646	1.67405	1.24953	-2.27017	-1.17657	-1.90299																				86.1929	9.93034	3.66613	2.07818
																		86.3188	12.4805	5.29553	10.875	1.59391	1.28844	-2.14345	-1.29687	-1.73941																				86.3188	10.1642	4.11074	2.29863
																		86.4446	11.5514	5.23617	11.0943	1.71773	1.29055	-1.95635	-1.24791	-1.85379																				86.4446	10.0151	3.63886	2.0086
																		86.5704	11.0985	5.34716	11.334	1.83152	1.41683	-1.63959	-1.11114	-2.06437																				86.5704	10.0586	3.10924	1.92215
																		86.6963	11.4457	5.48471	10.9891	1.78427	1.97051	-1.50883	-0.932028	-1.44297																				86.6963	9.45961	4.01537	1.80134
																		86.8221	12.7753	5.24981	11.0027	1.51327	2.10993	-1.15871	-1.00878	-1.51118																				86.8221	9.75128	3.15297	2.06544
																		86.9479	13.8074	4.98183	10.8759	1.46374	1.73659	-0.764352	-1.27082	-1.75053																				86.9479	10.346	3.45129	2.71513
																		87.0738	12.7045	5.3573	10.4449	1.34875	1.67309	-0.733944	-1.696	-1.63743																				87.0738	10.1403	4.07543	2.70708
																		87.1996	11.5593	5.68476	10.347	1.28037	1.64858	-0.778645	-2.06762	-2.07543																				87.1996	9.86181	3.27713	2.13217
																		87.3254	12.5418	5.4733	10.122	1.30432	1.49589	-0.743663	-2.44582	-2.28878																				87.3254	9.21338	3.43575	1.52448
																		87.4512	12.6819	5.19925	10.2441	1.38261	1.35023	-0.720637	-2.18568	-2.10311																				87.4512	8.74097	3.77779	1.2836
																		87.5771	13.7468	5.19473	10.2719	1.18925	1.34696	-0.816831	-1.66846	-2.01948																				87.5771	8.87904	3.96351	1.36762
																		87.7029	14.6566	5.1294	10.1319	1.32633	1.25085	-0.950817	-1.21291	-2.07899																				87.7029	8.99091	4.18775	1.24731
																		87.8287	13.264	5.01473	10.2081	1.58537	0.80173	-1.03217	-0.878325	-2.09765																				87.8287	9.0981	4.30991	1.1213
																		87.9545	12.287	4.90671	10.5928	1.54181	0.431851	-1.04706	-0.363597	-2.03195																				87.9545	9.09871	4.03077	1.1219
																		88.0804	11.9463	4.81474	10.8588	1.41122	0.04183	-0.983709	0.0237616	-1.80809																				88.0804	8.94883	4.13337	0.82617
																		88.2062	11.7572	4.85345	11.1062	1.34278	-0.0370182	-0.936064	-0.0556165	-1.86495																				88.2062	8.73276	4.09717	0.69838
																		88.332	11.167	4.83252	11.6332	1.86289	-0.0481876	-0.872693	-0.0450522	-2.02557																				88.332	8.92365	4.0879	0.82981
																		88.4579	10.6693	4.44203	11.0308	2.20726	-0.021107	-0.739256	0.0499225	-2.00666																				88.4579	9.12372	4.15973	0.79549
																		88.5837	10.7466	4.48662	10.4154	2.11261	0.359114	-0.568722	0.157966	-1.75434																				88.5837	9.01216	3.99427	0.86891
																		88.7095	11.087	4.95373	10.8846	2.0361	0.90868	-0.451019	0.225556	-1.39103																				88.7095	9.02929	3.96375	0.73389
																		88.8354	11.2797	4.95652	11.0266	2.14901	1.01214	-0.385998	0.307268	-1.37407																				88.8354	9.17012	4.19076	0.68158
																		88.9612	11.5823	4.99563	10.5274	2.22475	0.495591	-0.503124	0.364901	-1.05615																				88.9612	8.85347	4.0471	1.00838
																		89.087	12.6232	5.30065	10.6582	2.16357	0.481342	-0.598093	0.162971	-1.35121																				89.087	8.52068	3.93603	1.24041
																		89.2129	12.5356	5.59591	10.2196	2.10248	0.496388	-0.749812	0.00205485	-1.75342																				89.2129	7.84551	4.29356	1.42406
																		89.3387	12.1267	5.51539	10.2285	1.99297	0.545403	-0.802867	0.175807	-1.49399																				89.3387	7.52949	4.51872	1.47374
																		89.4645	11.642	5.40959	11.0582	1.91303	0.491561	-0.819782	0.48868	-1.42741																				89.4645	7.79407	4.57829	1.41799
																		89.5903	10.9868	5.32793	10.6809	1.96857	0.370367	-0.834112	-0.0285122	-1.62883																				89.5903	7.5472	4.93135	1.45732
																		89.7162	11.4175	5.24131	10.2688	1.92687	0.578368	-0.919587	-0.579522	-1.61067																				89.7162	6.99573	4.68554	1.46442
																		89.842	11.8722	5.78288	10.1549	1.70268	0.797657	-0.944336	-0.928409	-1.92527																				89.842	7.18612	4.03088	1.59629
																		89.9678	11.1833	6.09054	10.1825	1.54573	0.827995	-0.974033	-0.680581	-1.86578																				89.9678	7.73444	3.69016	1.67292
																		90.0936	11.1155	5.76765	10.1285	1.33719	0.536699	-0.889099	-0.213716	-1.69832																				90.0936	7.94096	3.87872	1.83281
																		90.2195	11.6715	5.76482	10.3925	1.35637	0.418596	-0.794229	0.194034	-1.7616																				90.2195	8.0323	4.04093	1.94484
																		90.3453	12.2266	5.51012	10.7394	1.46725	0.45182	-0.837954	0.339451	-1.7376																				90.3453	8.15975	3.87224	1.93624
																		90.4711	12.359	5.48275	10.3884	1.55717	0.482214	-1.01675	0.342962	-1.48065																				90.4711	8.90324	3.81359	1.95805
[truncated: 26 more columns]

## Sheet: Figure 4
	Figure 4C (# SCN-projecting PVT neurons)						Figure 4E (PVT input/total area)							Figure 4H (z score footshock)							Figure 4I (AUC)
															Mouse ID
	Animal ID	Slice 1 AP: -0.22	Slice 2	Slice 3	Slice 4 AP: -1.46mm		Animal ID	Slice 1	Slice 2	Slice 3	Slice 4	Slice 5		time (sec)	A3	A6	A1	A4	A2		Animal ID	Baseline CT14	FS AUC CT14
	A1	118	19	9	2		A1	0.302861	0.233342	0.202551	0.249302	0.250724		0	0.321737	0.803135	0.002507	0.657373	0.010284		A1	-0.000147	94.956
	A2	122	42	1	10		A2	0.1164	0.075891	0.21793	0.325552	0.196965		0.1	0.026814	0.773013	0.195359	0.770249	-0.35368		A2	0.00351	41.4194
	A3	192	38	9	9		A3	0.171691	0.290491	0.171718	0.137541	0.09689		0.3	0.197739	0.260636	0.349965	0.875921	-0.32415		A3	-0.01673	142.394
							A4	0.49735	0.50556	0.576194	0.272505	0.159784		0.4	0.147893	0.091741	0.145824	1.15793	-0.33799		A4	-0.04333	31.3089
														0.5	-0.28916	0.525244	0.146579	1.18155	-0.33755		A6	-0.04797	84.1681
														0.6	-0.15854	0.379138	0.307929	0.813308	-0.2087
														0.8	-0.15532	0.314688	-0.01375	0.861346	-0.3927
														0.9	-0.25923	0.14455	-0.17953	0.896258	-0.20607
														1	0.187834	-0.217	0.228501	0.625087	0.495729
														1.1	0.489462	-0.22263	0.359227	0.643337	0.317858
														1.3	0.104929	-0.05953	0.256033	0.52503	-0.01388
														1.4	0.03298	-0.22874	0.274308	0.371425	0.008362
														1.5	-0.21158	-0.32072	0.034003	0.196991	-0.20609
														1.6	-0.71642	-0.50433	0.226135	0.22336	-0.11882
														1.8	-0.49631	-0.78952	0.658983	0.300774	0.092879
														1.9	0.004518	-0.29689	0.593433	0.270696	0.014883
														2	0.03659	0.287754	0.704989	0.081115	-0.25767
														2.1	0.073867	-0.00463	0.652498	-0.09693	-0.34767
														2.3	0.060963	-0.38922	0.381365	-0.01566	-0.14776
														2.4	0.227645	-0.56194	0.550071	0.024403	-0.20181
														2.5	0.189401	-0.54808	0.606318	0.039244	-0.06835
														2.6	0.432328	-0.39439	0.228028	-0.23861	-0.37547
														2.8	0.322208	0.274735	0.049833	-0.38276	-0.64959
														2.9	-0.18986	0.476435	-0.04625	-0.07892	-0.30809
														3	-0.07691	0.460875	-0.11219	-0.1352	-0.15152
														3.1	0.287644	0.120775	0.045533	-0.27281	-0.28727
														3.3	0.171315	0.342433	0.01725	-0.00997	-0.50553
														3.4	0.114316	0.872586	-0.40178	0.237713	-0.82366
														3.5	-0.13153	0.662852	-0.67361	-0.01464	-1.05491
														3.6	-0.36364	0.449873	-0.54518	-0.00187	-1.1423
														3.8	-0.56196	0.57896	-0.4029	0.299505	-1.21141
														3.9	-0.73042	0.547779	-0.44175	0.308678	-0.81558
														4	-0.59381	-0.09692	-0.36655	0.292048	0.137203
														4.2	-0.20567	0.031938	-0.52215	0.498122	0.290841
														4.3	-0.36816	0.426874	-0.73046	0.730318	0.140256
														4.4	-0.64741	0.048724	-0.82612	0.747311	0.044527
														4.5	-0.89157	-0.23188	-1.13862	0.407841	-0.10666
														4.7	-0.99382	0.082123	-1.30208	0.191886	-0.20102
														4.8	-1.16387	0.029787	-1.21545	0.108806	-0.01392
														4.9	-0.89779	-0.16092	-1.04843	-0.06489	-0.00613
														5	-0.4916	-0.36937	-0.88911	-0.2953	0.428526
														5.2	-0.4652	-0.18539	-1.16882	-0.04487	1.04981
														5.3	-0.35557	0.023723	-0.97992	0.147931	0.681692
														5.4	-0.07268	-0.00786	-0.42675	-0.27375	0.306258
														5.5	-0.04077	-0.11708	-0.25726	-0.20497	0.170912
														5.7	0.251095	-0.34019	0.294405	-0.06751	-0.21615
														5.8	0.165105	-0.55979	0.917973	0.161285	-0.29143
														5.9	-0.19795	-0.48013	0.423439	0.323778	-0.37781
														6	0.297977	-0.63638	-0.04602	0.579011	-0.39442
														6.2	0.445924	-0.69814	-0.03674	0.582858	-0.06436
														6.3	0.203408	-0.50685	0.124002	0.021435	0.437604
														6.4	0.224248	-0.88103	0.442355	-0.29624	0.715519
														6.5	0.040648	-0.54506	0.403798	-0.47712	0.547215
														6.7	-0.34274	0.220963	0.136721	-0.62715	0.160583
														6.8	-0.56731	-0.05467	-0.01256	-0.87378	-0.01294
														6.9	-0.51135	-0.19711	-0.2428	-0.70672	0.240216
														7	-0.15519	-0.13107	-0.3569	-0.52397	0.607102
														7.2	-0.13133	0.212688	0.062579	-0.82389	0.647816
														7.3	-0.19578	-0.09136	0.811218	-1.03862	0.379506
														7.4	-0.137	0.034875	0.850885	-0.45546	0.377775
														7.5	0.311407	0.464459	0.380694	-0.2324	0.360578
														7.7	0.466621	0.280938	0.248857	-0.47746	0.935558
														7.8	0.522249	0.241483	0.180451	-0.5656	0.845744
														7.9	0.863975	0.47087	0.291491	-0.4396	0.483214
														8.1	0.761394	0.26804	0.49695	-0.36647	0.531519
														8.2	0.328121	-0.33081	0.383264	-0.16036	0.421129
														8.3	0.05783	-0.21214	0.699377	-0.11294	0.678415
														8.4	-0.5413	-0.14916	0.795783	-0.42415	0.695048
														8.6	-0.43205	-0.14106	0.528073	-0.55736	0.284072
														8.7	0.756868	0.542179	0.09471	-0.86364	0.300793
														8.8	0.982876	1.13781	-0.08059	-0.93362	0.180217
														8.9	0.582651	1.02245	-0.11635	-0.46953	-0.05589
														9.1	0.594808	0.51612	-0.09594	-0.63038	-0.12494
														9.2	0.465633	0.372535	-0.033	-0.9264	-0.0103
														9.3	0.317781	0.255776	-0.15596	-0.50164	0.044582
														9.4	0.201845	-0.25197	-0.31531	0.005201	-0.19068
														9.6	0.504399	-0.71743	-0.04328	-0.14	-0.6431
														9.7	0.777703	-0.9003	0.12523	-0.24524	-0.31695
														9.8	0.572528	-0.71524	-0.1025	-0.01348	0.108219
														9.9	0.613508	-0.80461	-0.38031	-0.07724	-0.29753
														10.1	1.01245	-0.81806	-0.47184	-0.23622	-0.07426
														10.2	0.849559	-0.43267	-0.53163	-0.27597	0.395098
														10.3	5.22144	1.02322	1.56172	-0.22588	1.1539
														10.4	16.2333	5.97406	7.12121	4.78445	2.97798
														10.6	21.8101	12.4487	9.87364	9.60223	3.44293
														10.7	21.4546	13.9696	10.8114	9.6024	3.11125
														10.8	21.9045	13.9566	11.7016	10.1243	3.35511
														10.9	22.2817	15.512	12.0955	11.0783	3.39521
														11.1	21.3171	16.1244	12.1924	9.9879	2.97458
														11.2	20.3108	15.704	12.3542	9.70527	2.97922
														11.3	20.3498	16.8425	13.01	9.99126	3.34499
														11.5	19.761	16.6247	13.5598	9.11587	3.46538
														11.6	19.3802	14.6462	13.6246	8.81585	3.93712
														11.7	19.8401	15.2835	14.2031	7.93865	4.24878
														11.8	20.3716	14.5532	14.7719	7.12734	4.41533
														12	20.7083	13.7294	15.1167	6.99242	4.87265
														12.1	21.7582	14.1425	15.2441	7.83622	5.28828
														12.2	22.9442	13.6953	14.9868	7.66029	5.20432
														12.3	24.2541	14.4475	15.4001	7.84958	5.26674
														12.5	24.8293	14.2829	15.8651	7.89569	5.94927
														12.6	24.0855	12.7877	15.4615	7.14083	6.17193
														12.7	23.3695	11.2241	15.2769	7.11341	6.20115
														12.8	22.8016	9.75489	15.2942	6.96502	6.0775
														13	21.8313	9.3685	15.1666	6.19679	6.07526
														13.1	21.037	8.67323	15.14	5.4413	6.28014
														13.2	20.1772	7.53346	15.0184	5.23669	6.42326
														13.3	19.2251	8.04569	14.5432	5.01076	6.44624
														13.5	18.183	7.74916	13.9027	4.78312	6.47057
														13.6	17.3766	7.08873	13.5047	4.8624	6.56465
														13.7	16.9913	7.29998	13.0084	4.56591	6.5415
														13.8	16.1384	7.20853	12.6863	4.32373	6.40297
														14	15.0348	6.72733	12.5523	3.89113	6.20036
														14.1	14.3557	6.35382	12.0119	3.88023	6.01849
														14.2	13.5153	5.9579	11.5446	3.75924	5.72293
														14.3	12.6929	5.70047	11.2237	3.68969	5.2792
														14.5	12.4341	5.72873	10.7123	3.92049	5.20884
														14.6	12.0189	5.85983	10.4859	3.38861	5.17277
														14.7	11.7628	5.59602	10.3698	3.42924	4.92204
														14.8	11.7866	5.19278	10.023	3.53871	4.70085
														15	11.6454	4.90621	9.48655	2.9703	4.28724
														15.1	11.6307	4.5355	9.02525	2.81451	4.03606
														15.2	11.3605	4.34902	8.83772	2.68209	3.96738
														15.4	10.9565	4.6505	8.55712	2.51582	3.88306
														15.5	10.4239	4.56688	8.26098	2.55633	4.20813
														15.6	9.8955	4.19558	7.92121	2.38326	4.60802
														15.7	9.75661	4.4745	7.29647	2.23541	4.12665
														15.9	9.44098	4.48241	7.14529	2.23838	3.65295
														16	8.89027	3.85365	7.05872	2.21364	3.27617
														16.1	8.0772	3.60146	6.83793	1.70592	3.13526
														16.2	7.50596	3.57933	6.44156	1.3713	3.1729
														16.4	7.24554	3.65196	6.04153	1.53013	3.01417
														16.5	6.97092	3.33864	5.67797	1.28198	2.7962
														16.6	7.03918	3.31673	5.31853	1.1919	2.85528
														16.7	7.14421	3.40196	4.99351	1.26869	2.89911
														16.9	6.85278	3.42317	4.84542	1.06199	2.73052
														17	6.43978	3.13693	4.73873	0.921395	2.57944
														17.1	6.1319	3.28542	4.33217	0.794063	2.38411
														17.2	5.91766	3.22861	3.99967	0.684687	2.33259
														17.4	6.06551	3.21395	3.94592	0.650436	2.2337
														17.5	6.11756	2.8877	3.77975	0.522219	2.39433
														17.6	6.29346	2.88694	3.74486	0.368545	2.19744
														17.7	6.22672	3.40323	3.9888	0.156177	1.71752
														17.9	5.69794	2.94815	3.76089	0.048254	1.62633
														18	5.29898	2.62422	3.28742	-0.16463	1.55892
														18.1	5.32263	3.09135	3.16457	0.122439	1.49402
														18.2	5.07406	3.51156	3.12536	0.292748	1.66922
														18.4	4.66394	3.22898	2.68747	0.011413	1.71597
														18.5	4.3013	3.34488	2.59133	0.138844	1.64125
														18.6	3.94241	2.91395	2.74815	0.53157	1.49572
														18.7	3.91731	3.05032	3.03444	0.599071	1.48771
														18.9	3.84649	2.81916	3.03568	0.291168	1.57088
														19	3.59263	2.25414	2.98779	0.458106	1.71731
														19.1	3.54352	2.70015	3.03101	0.575411	1.90227
														19.3	3.5817	3.00129	3.39141	0.366862	1.5945
														19.4	3.92468	2.79823	3.62263	0.227204	1.31127
														19.5	3.78377	2.47102	3.14701	0.225497	1.43472
														19.6	3.34661	2.59293	2.78846	0.196495	1.44696
														19.8	3.40197	2.58076	2.74409	0.109258	1.36587
														19.9	3.58479	2.59869	2.61471	-0.0522	1.03529
														20	3.48456	2.76499	2.20109	-0.09033	0.999338
														20.1	3.41784	2.593	2.09288	-0.29806	1.04383
														20.3	3.21274	2.69199	2.2471	-0.31465	0.900051
														20.4	3.14462	3.15376	2.85175	-0.03191	1.01981
														20.5	2.92155	3.25203	2.67506	0.30958	1.00848
														20.6	2.83767	2.35424	2.08217	0.456104	1.12083
														20.8	2.88041	2.38228	2.35182	0.046645	1.53968
														20.9	2.90466	1.82173	2.72728	-0.35286	1.57187
														21	3.18345	2.12074	2.59162	-0.16451	1.24509
														21.1	4.26404	2.68217	2.17925	-0.19797	1.25364
														21.3	4.92047	2.53982	2.01303	-0.54595	1.05476
														21.4	4.58617	2.80203	2.14161	-0.53429	1.01326
														21.5	4.52375	3.38895	1.90676	-0.45771	1.35188
														21.6	4.82947	3.10283	1.41022	-0.67431	1.27028
														21.8	4.65696	2.86628	1.27121	-0.73943	1.21121
														21.9	4.15204	2.66319	1.27469	-0.60906	1.48067
														22	4.12939	2.2231	1.42724	-0.32283	1.3057
														22.1	4.32199	2.2849	1.65082	-0.05877	1.06083
														22.3	4.29814	1.78929	1.55264	-0.29135	1.21711
														22.4	4.21171	1.6682	1.39436	-0.52184	1.05721
														22.5	3.74621	1.69788	1.2954	-0.34747	0.881877
														22.6	3.4616	1.42419	1.31737	-0.40205	0.815988
														22.8	3.19933	2.07838	1.19394	-0.93848	0.719228
														22.9	2.53988	2.41506	1.12025	-0.88049	0.655717
														23	2.18733	2.44921	1.10197	-0.70667	0.602825
														23.2	2.15417	2.39219	0.978452	-0.94943	0.755696
														23.3	2.28271	2.02851	0.793739	-1.17045	0.679707
														23.4	2.16727	1.46323	0.873143	-1.04288	0.374278
														23.5	1.80071	1.76244	1.14333	-0.99946	0.369059
														23.7	1.66708	2.05827	1.16458	-0.92549	0.507631
														23.8	1.53007	1.67519	1.37057	-0.52639	0.926603
														23.9	1.64214	1.42711	1.39269	-0.41229	0.820135
														24	1.87715	1.61091	1.0601	-0.41861	0.631502
														24.2	2.06315	1.88197	1.09611	-0.19273	0.788408
														24.3	1.92378	2.14796	1.36642	-0.36412	0.708629
														24.4	1.33821	2.31418	1.15802	-0.63688	0.511744
														24.5	1.09012	1.86984	0.916965	-0.38461	0.45581
														24.7	1.66241	1.77726	0.799538	-0.18096	0.376117
														24.8	1.83942	2.41953	0.963374	-0.25646	0.095227
														24.9	1.5474	2.51582	1.09159	-0.16024	0.303193
														25	1.77289	2.28846	0.660497	-0.19395	0.662717
														25.2	1.71779	2.30403	0.513248	-0.19852	0.516427
														25.3	1.45928	2.37338	1.11559	-0.17242	0.197662
														25.4	1.85401	2.73341	1.04533	-0.29253	0.050319
														25.5	1.95485	2.47545	0.639943	-0.12794	0.399401
														25.7	1.64522	1.69785	0.877961	-0.17131	0.800763
														25.8	1.5108	1.45762	1.17619	-0.39454	0.515618
														25.9	1.71142	1.52089	1.10792	-0.25183	0.3523
														26	1.84017	1.47689	0.883605	-0.17613	0.271277
														26.2	1.83804	1.46319	0.670126	-0.13353	0.086302
														26.3	2.02919	1.61589	0.710289	-0.199	0.305091
														26.4	2.06557	1.5381	1.10033	-0.42308	0.235372
														26.5	1.85511	2.00099	1.31678	-0.56704	0.223104
														26.7	1.92484	1.70716	1.17684	-0.63112	0.371069
														26.8	1.93156	1.53509	1.22458	-0.41986	0.646609
														26.9	1.81108	1.57168	1.2693	-0.03676	0.504806
														27.1	1.61701	1.65443	1.06943	-0.11589	0.143963
														27.2	1.52371	1.75091	0.818316	-0.33182	-0.05439
														27.3	1.49057	1.50164	0.962664	-0.30287	-0.13697
														27.4	1.57907	1.4279	1.05184	-0.26031	0.023474
														27.6	1.60383	1.64665	0.755844	-0.39784	0.038536
														27.7	1.25496	1.73438	0.654982	-0.20289	-0.07629
														27.8	1.21458	1.62309	1.02051	0.020043	0.113511
														27.9	1.46235	1.34589	0.888181	0.079625	0.230197
														28.1	1.40341	1.09553	0.304429	0.267385	0.467321
														28.2	1.39012	0.982734	0.188	0.424451	0.360086
														28.3	1.40113	0.463026	0.134619	0.255129	0.304096
														28.4	1.11657	-0.00127	0.141261	-0.06865	0.382789
														28.6	1.08696	0.43588	0.535497	-0.34719	0.341656
														28.7	0.908459	0.562181	0.613728	-0.35594	0.391616
														28.8	1.08375	0.704179	0.880676	-0.41171	0.614033
														28.9	1.33149	1.16864	0.972537	-0.76155	0.811742
														29.1	1.34421	1.05963	0.422818	-0.64916	0.819677
														29.2	1.3607	1.15916	0.367519	-0.43462	0.639826
														29.3	1.56568	1.38806	0.299095	-0.42666	0.443968
														29.4	1.48523	1.4241	0.044273	-0.08752	0.116257
														29.6	1.42903	1.15392	0.101148	-0.02354	0.092777
														29.7	1.67536	1.18063	0.039797	-0.333	0.168752
														29.8	1.78572	1.08902	-0.19247	-0.47867	0.013663
														29.9	1.94684	0.999645	0.095634	-0.775	-0.05678
														30.1	1.78771	1.20607	0.57757	-0.80256	0.19625

## Sheet: Firgure 5
	Figure 5 C
		Footshock (Phase shift (hr))
	Animal Identity	saline	CNO
	A1	-1.24
	A2		-0.25
	A3	-0.69
	A4	-0.41
	A5		-0.31
	A6		-0.2
	A7		0.01
	A8	-0.44
	A9	-0.1
	A10	-0.45	-0.3
	A11
	A12		-0.71
	A13	-0.89
	A14	-0.72
	A15		0.29
	A16	-0.67
	A17		-0.25
	A18	-0.32
	A19		-0.09
	A20		-0.08
	A21	0.26

## Sheet: Figure 6
	Figure 6B (pA)								Figure 6C				Figure 6D				Figure 6E (pA)								Figure 6F								Figure 6G
	Representative trace					Amplitude (pA)				# of Cells	%			Latency (ms)			Representative trace					Amplitude (pA)			Representative trace					% baseline (EPSC amplitude)			Representative trace IPSC isolation					Amplitude (pA)
	time (ms)	IPSC	EPSC		Cell ID	EPSC	IPSC		EPSC Only	4	18		Cell ID	EPSC	IPSC		time (ms)	70mV (EPSC)	0mV (IPSC)		Cell ID	EPSC	IPSC		time (ms)	pre-NBQX	post-NBQX		Cell ID	baseline	+AVP/NBQX		time (ms)	pre drug (ACSF)	post drug (APV/NBQX)		Cell ID	pre drug (ACSF)	post drug
	0.1	-1.92791	3.49521		C1	-71.9	123		IPSC Only	1	5		C1	3.2	26.125		0.1	-26.0193	15.4276		C1	-82.1772	5.44072		0.1	-9.6049	-22.6583		C1	1	0.023765		0.1	9.30152	2.0972		C1	32.3	0.3
	0.2	-2.33481	2.2745		C2	-18.5	15.6		EPSC/IPSC	13	59		C2	5.1	20.4		0.2	-26.1759	15.3727		C2	-50.2764	-0.085862		0.2	-9.57438	-22.6725		C2	1	0.010404		0.2	9.91187	1.88592		C2	160.5	1.02
	0.3	-2.84343	2.2745		C3	-425.2	26.6		No response	4	18		C3	7.9	21.9		0.3	-25.8789	15.3849		C3	-217.913	1.92891		0.3	-9.61914	-22.8963		C3	1	0.081331		0.3	7.97467	0.829546		C3	77.3	5.8
	0.4	-2.43653	1.84726		C4	-13	14						C4	2.4	21.3		0.4	-25.5615	15.4887		C4	-49.9515	2.96254		0.4	-9.96908	-22.9818		C4	1	0.026695		0.4	7.68276	0.806071		C4	96.72	0.14
	0.5	-3.19947	1.60312		C5	-223.2	32.3						C5	4.4	17.3		0.5	-25.7324	15.6047		C5	-6.07775	1.92303		0.5	-10.2295	-22.8943		C5	1	0.006141		0.5	7.81545	-0.0390314		C5	24.4	2.7
	0.6	-3.86069	2.03036		C6	-28.3	160.5						C6	3.7	15		0.6	-25.6246	15.6047		C6	-109.822	1.32356		0.6	-10.0972	-22.8617						0.6	7.01933	-0.602433		C6	42.1	6.1
	0.7	-4.67449	3.129		C7	-234.4	77.3						C7	2.8	11.6		0.7	-25.9379	15.4358		C7	-65.9841	10.7222		0.7	-10.0566	-22.7519						0.7	6.7805	-0.273782		C7	110.4	8.3
	0.8	-4.62363	2.94589		C8	-204.04	96.72						C8	4.6	14.4		0.8	-25.7385	15.4704		C8	-53.6149	0.650646		0.8	-9.89583	-22.699						0.8	6.62128	1.08777
	0.9	-4.67449	2.82382		C9	-6.9	24.4						C9	2.6	10.3		0.9	-25.2706	15.5111		C9	-135.815	4.25159		0.9	-9.6639	-22.7275						0.9	7.23163	2.4728
	1	-5.64088	1.60312		C10	-238.9	137.8						C10	3.6	14		1	-25.5086	15.3259		C10	-40.6027	3.67791		1	-9.69238	-22.8088						1	5.85171	3.08315
	1.1	-6.60727	2.33554		C11	-59.4	46.3						C11	2.8	12.4		1.1	-25.4639	15.1062		C11	-49.9366	4.25184		1.1	-9.81242	-22.8719						1.1	6.40898	3.38833
	1.2	-4.01327	4.16659		C12	-209.2	42.1						C12	2.5	17.6		1.2	-25.3703	15.155		C12	-61.0282	0.4744		1.2	-9.84497	-22.9085						1.2	6.91319	2.49628
	1.3	-2.13136	3.129		C13	-354.8	110.4						C13	3.4	16.1		1.3	-25.5798	15.3931		C13	-8.64823	0.0700817		1.3	-9.73714	-22.9187						1.3	6.64782	0.712171
	1.4	-2.4874	3.37314										C14	4.7			1.4	-25.5758	15.3849		C14	-31.4968	1.67419		1.4	-9.61304	-22.9899						1.4	6.17015	-0.0390314
	1.5	-3.55551	3.25107										C15	2.7			1.5	-25.6287	15.2812		C15	-13.9553	-0.10312		1.5	-9.41569	-23.0754						1.5	6.11708	1.65117
	1.6	-2.53826	0.138273										C16	3.4			1.6	-25.6307	15.271		C16	-19.3017	1.01618		1.6	-9.60693	-23.1466						1.6	6.32937	2.16762
	1.7	-2.18222	-1.87589										C17	2.2			1.7	-25.3805	15.2364		C17	-9.36397	2.40083		1.7	-9.70052	-22.9838						1.7	6.19669	0.47742
	1.8	-4.72535	-1.32657										C18		16		1.8	-25.4171	15.1164		C18	-78.2805	1.87361		1.8	-9.70662	-22.8678						1.8	6.19669	-0.766758
	1.9	-3.65724	-0.288973														1.9	-25.3011	15.1245		C19	-70.5742	1.12467		1.9	-9.46045	-22.9187						1.9	4.76369	0.0783439
	2	-0.24944	0.321379														2	-25.5514	15.0798		C20	-21.8765	0.651514		2	-9.38924	-22.8292						2	4.68408	-0.250307
	2.1	0.259186	0.93173														2.1	-25.7629	15.0553		C21	-133.794	0.285476		2.1	-9.62117	-23.0184						2.1	5.05559	0.0548689
	2.2	-1.26669	0.0772381														2.2	-25.6917	15.096						2.2	-9.70052	-23.0265						2.2	5.79863	1.18167
	2.3	-2.58912	0.565519														2.3	-25.533	15.1896						2.3	-9.69645	-22.9126						2.3	7.04587	1.8155
	2.4	-4.115	2.03036														2.4	-25.4639	15.2588						2.4	-9.57235	-22.8251						2.4	7.86852	1.346
	2.5	-2.63998	1.96933														2.5	-25.5981	15.2629						2.5	-9.51945	-22.6949						2.5	7.39085	-0.179882
	2.6	-0.859792	1.42001														2.6	-25.6104	15.2079						2.6	-9.21631	-22.7417						2.6	5.87824	0.00791873
	2.7	-0.910654	1.23691														2.7	-25.6083	15.1123						2.7	-9.30379	-22.6664						2.7	5.95785	1.60422
	2.8	-0.452891	1.60312														2.8	-25.6673	15.0716						2.8	-9.34245	-22.644						2.8	5.58633	1.41642
	2.9	-0.656341	0.382414														2.9	-25.6836	15.092						2.9	-9.51335	-22.6257						2.9	5.10867	1.08777
	3	0.411774	-0.655184														3	-25.5534	15.1306						3	-9.40755	-22.6847						3	5.63941	2.23805
	3.1	1.53075	0.565519														3.1	-25.5269	15.0879						3.1	-9.37297	-22.7905						3.1	7.15202	0.899971
	3.2	-0.402028	1.35898														3.2	-25.7996	15.0655						3.2	-9.35466	-22.6603						3.2	7.36432	-0.649383
	3.3	-4.82708	1.66415														3.3	-26.1088	15.0594						3.3	-9.23665	-22.5952						3.3	6.91319	0.101819
	3.4	-6.40382	2.45761														3.4	-26.1556	14.8336						3.4	-9.47266	-22.8373						3.4	7.12548	1.32252
	3.5	-3.04688	3.67831														3.5	-26.1292	14.5813						3.5	-9.316	-22.8149						3.5	6.67435	0.641745
	3.6	-2.23308	4.41073														3.6	-26.0885	14.8071						3.6	-9.32821	-23.0774						3.6	6.19669	0.00791873
	3.7	-2.58912	4.41073														3.7	-25.9949	15.1367						3.7	-9.46452	-23.2768						3.7	6.72743	-0.203357
	3.8	-4.42018	1.66415														3.8	-26.178	15.1123						3.8	-9.20207	-23.3032						3.8	8.47887	-0.602433
	3.9	-5.43743	0.68759														3.9	-26.1373	15.4378						3.9	-9.10034	-23.2992						3.9	6.03746	-0.438107
	4	-4.77621	1.42001														4	-26.005	15.5599						4	-9.24479	-23.0713						4	4.07372	-0.367682
	4.1	-2.33481	2.76278														4.1	-26.2329	15.4419						4.1	-8.90096	-22.9268						4.1	5.5598	0.0783439
	4.2	1.17471	4.22763														4.2	-26.2187	15.5599						4.2	-8.97827	-23.0591						4.2	5.74556	1.22862
	4.3	0.666087	3.25107														4.3	-25.9745	15.6352						4.3	-9.23869	-23.057						4.3	4.49832	2.26152
	4.4	-3.19947	1.0538														4.4	-25.9847	15.4683						4.4	-9.23869	-23.1303						4.4	3.83489	1.88592
	4.5	-7.37021	3.86142														4.5	-25.9847	15.4195						4.5	-9.10238	-23.3032						4.5	5.05559	0.946921
	4.6	-7.21762	5.93661														4.6	-25.942	15.4805						4.6	-9.04541	-23.4009						4.6	6.01093	2.35542
	4.7	-5.94605	4.10556														4.7	-26.0417	15.7104						4.7	-9.05151	-23.4192						4.7	6.32937	2.49628
	4.8	-4.97966	1.78622														4.8	-26.2065	15.6596						4.8	-9.29565	-23.3785						4.8	4.68408	1.5338
	4.9	-5.13225	1.66415														4.9	-26.4099	15.5518						4.9	-9.05355	-23.2117						4.9	3.88797	2.26152
	5	-3.40292	0.626555														5	-26.4587	15.5924						5	-8.89689	-23.1974						5	1.68539	2.3789
	5.1	-3.04688	-0.655184														5.1	-26.0457	15.7227						5.1	-9.316	-23.171						5.1	0.597374	0.313095
	5.2	-5.7426	0.382414														5.2	-25.887	15.8061						5.2	-9.61507	-23.1791						5.2	3.01224	1.55727
	5.3	-7.47193	3.3121														5.3	-25.9684	15.8264						5.3	-9.59676	-23.2625						5.3	5.05559	1.67465
	5.4	-5.18312	3.25107														5.4	-25.9583	15.8162						5.4	-9.68221	-23.5291						5.4	6.46206	0.33657
	5.5	-2.99602	2.57968														5.5	-25.9989	15.8447						5.5	-9.36686	-23.4863						5.5	5.16174	1.95635
	5.6	-4.16586	2.39657														5.6	-26.0376	15.8162						5.6	-9.53573	-23.6633						5.6	3.86143	2.68408
	5.7	-4.9288	0.80966														5.7	-26.1658	15.7369						5.7	-9.54997	-23.3663						5.7	3.43684	0.33657
	5.8	-3.91155	2.2745														5.8	-25.9989	15.5843						5.8	-9.38517	-23.1954						5.8	4.33909	-1.00151
	5.9	-2.18222	7.15732														5.9	-25.9115	15.332						5.9	-9.34855	-23.2564						5.9	5.26789	0.47742
	6	-0.808929	5.3873														6	-26.1353	15.1754						6	-9.30786	-23.2035						6	5.85171	0.899971
	6.1	-2.33481	1.11484														6.1	-26.178	15.2039						6.1	-9.21224	-23.3439						6.1	4.60447	0.500895
	6.2	-2.28395	2.0914														6.2	-25.8931	15.3992						6.2	-9.06372	-23.2829						6.2	3.35722	1.36947
	6.3	-2.28395	5.63144														6.3	-25.8341	15.5172						6.3	-9.29159	-23.2239						6.3	3.22454	0.923446
	6.4	-4.115	3.61728														6.4	-25.9644	15.5294						6.4	-9.07796	-23.4355						6.4	3.27761	0.266144
	6.5	-6.40382	0.443449														6.5	-26.0498	15.5518						6.5	-8.83382	-23.1242						6.5	3.46337	-0.954559
	6.6	-8.94695	0.565519														6.6	-25.942	15.5233						6.6	-9.03117	-23.1608						6.6	2.74687	-0.672858
	6.7	-9.5573	1.0538														6.7	-25.9013	15.2771						6.7	-9.17765	-23.0509						6.7	3.78182	0.0313938
	6.8	-9.9642	-0.899324														6.8	-25.9806	15.3788						6.8	-9.33634	-23.0469						6.8	4.60447	-0.461582
	6.9	-9.9642	-2.48624														6.9	-25.8952	15.5823						6.9	-9.34855	-23.2137						6.9	4.76369	-1.61186
	7	-6.96331	-1.57071														7	-25.942	15.5965						7	-9.198	-22.7763						7	4.02065	-2.15179
	7.1	-2.99602	0.80966														7.1	-25.6104	15.5965						7.1	-9.12883	-22.583						7.1	2.21613	-1.72924
	7.2	-3.50465	2.51864														7.2	-25.6449	15.6535						7.2	-9.15527	-22.7743						7.2	1.60578	-1.00151
	7.3	-6.45468	4.22763														7.3	-25.7853	15.6331						7.3	-9.17969	-22.9594						7.3	2.79995	0.219194
	7.4	-5.99692	4.04452														7.4	-25.7813	15.6657						7.4	-9.51945	-23.1099						7.4	4.23295	0.101819
	7.5	-2.8943	4.5328														7.5	-25.767	15.7104						7.5	-9.54997	-23.2137						7.5	2.37536	0.0548689
	7.6	-2.43653	4.59384														7.6	-25.3642	15.4195						7.6	-9.51538	-22.9614						7.6	2.42843	-0.156407
	7.7	-5.7426	2.64071														7.7	-25.4496	15.1652						7.7	-9.31193	-22.9574						7.7	3.88797	-0.954559
	7.8	-5.13225	-0.533113														7.8	-25.5127	15.2893						7.8	-9.09627	-23.0143						7.8	2.82648	-1.84661
	7.9	-2.94516	-1.26554														7.9	-25.6083	15.3849						7.9	-9.198	-23.0306						7.9	1.55271	-1.96399
	8	-3.45379	0.870695														8	-25.7284	15.4928						8	-9.14103	-23.2137						8	2.37536	-2.08136
	8.1	-4.36931	1.96933														8.1	-25.9094	15.6982						8.1	-9.06169	-23.1547						8.1	4.1268	-1.91704
	8.2	-3.75896	1.35898														8.2	-25.9684	15.6006						8.2	-9.26717	-22.9574						8.2	4.02065	-1.23626
	8.3	-2.28395	0.870695														8.3	-25.6958	15.4297						8.3	-9.20614	-22.9533						8.3	3.17147	-0.813708
	8.4	-1.36842	1.11484														8.4	-25.3642	15.33						8.4	-9.17969	-23.057						8.4	1.84461	-0.743283
	8.5	-2.23308	1.35898														8.5	-25.2645	15.2425						8.5	-9.08	-23.0611						8.5	1.23426	-1.37711
	8.6	-3.75896	1.84726														8.6	-25.4313	15.3259						8.6	-8.92741	-23.2503						8.6	0.570837	-0.907609
	8.7	-3.50465	2.33554														8.7	-25.3316	15.3341						8.7	-8.99251	-23.2524						8.7	1.765	-1.23626
	8.8	-3.09775	1.96933														8.8	-25.4415	15.332						8.8	-9.03524	-22.9452						8.8	2.03037	-1.68229
	8.9	-2.94516	1.96933														8.9	-25.7141	15.2588						8.9	-9.00879	-22.8861						8.9	2.77341	-0.931084
	9	-4.62363	0.870695														9	-25.7263	15.1204						9	-8.88062	-22.7376						9	4.65754	0.101819
	9.1	-6.40382	0.626555														9.1	-25.8403	15.2384						9.1	-8.8623	-22.9126						9.1	4.81676	0.806071
	9.2	-6.25123	1.90829														9.2	-25.946	15.3829						9.2	-8.92537	-23.1201						9.2	4.17987	0.313095
	9.3	-5.79347	1.96933														9.3	-26.0681	15.3849						9.3	-8.6853	-22.9594						9.3	3.48991	0.313095
	9.4	-5.53915	2.03036														9.4	-26.1007	15.4419						9.4	-8.82161	-22.9777						9.4	4.71061	0.876496
	9.5	-7.98056	2.76278														9.5	-25.8016	15.3585						9.5	-9.11458	-23.0977						9.5	4.33909	1.2521
	9.6	-8.59091	3.3121														9.6	-25.5127	15.273						9.6	-9.20614	-22.8739						9.6	2.56111	1.51032
	9.7	-5.89519	2.03036														9.7	-25.6388	15.3035						9.7	-9.50317	-22.9167						9.7	2.10998	2.30847
	9.8	-2.8943	1.42001														9.8	-25.8301	15.1652						9.8	-9.31193	-23.053						9.8	2.77341	1.95635
	9.9	-3.80982	0.565519														9.9	-25.5961	15.0004						9.9	-9.33634	-22.8536						9.9	2.93263	2.14415
	10	-6.91244	-0.411043														10	-25.5615	15.094						10	-9.25496	-22.819						10	1.81808	2.5667
	10.1	-5.08139	-1.93692														10.1	-25.5636	15.1693						10.1	-9.12476	-22.6563						10.1	1.92423	2.49628
	10.2	-3.75896	-0.899324														10.2	-25.5493	15.0269						10.2	-9.24683	-22.5159						10.2	2.13652	2.23805
	10.3	-5.64088	2.39657														10.3	-25.4985	14.9902						10.3	-9.14307	-22.6725						10.3	2.93263	1.0643
	10.4	-7.37021	2.64071														10.4	-25.4313	15.1184						10.4	-9.19596	-22.6868						10.4	2.87956	-0.555483
	10.5	-5.13225	1.78622														10.5	-25.6083	15.1571						10.5	-9.33838	-23.0286						10.5	2.50804	-0.508533
	10.6	-3.25034	-0.350008														10.6	-25.5798	15.094						10.6	-9.3221	-23.2992						10.6	1.68539	0.641745
	10.7	-2.8943	-2.85245														10.7	-25.356	15.0411						10.7	-9.32821	-23.234						10.7	0.942356	1.7216
	10.8	-3.75896	-2.60831														10.8	-25.3215	15.2242						10.8	-9.24276	-23.3724						10.8	0.225856	2.89535
	10.9	-7.47193	-2.05899														10.9	-25.5432	15.1306						10.9	-9.17562	-23.3724						10.9	0.199319	2.59018
	11	-9.40471	-0.533113														11	-25.6816	14.7746						11	-9.27531	-23.2768						11	1.18119	1.86245
	11.1	-9.20126	2.0914														11.1	-25.6958	14.7461						11.1	-9.4869	-23.2076						11.1	2.53458	2.3789
	11.2	-8.43832	3.80038														11.2	-25.5473	14.8966						11.2	-9.67611	-22.8861						11.2	4.10026	2.33195
	11.3	-9.50644	4.65487														11.3	-25.4781	14.8295						11.3	-9.51945	-22.9207						11.3	3.01224	2.80145
	11.4	-9.20126	2.88486														11.4	-25.4272	14.9434						11.4	-9.23055	-23.0713						11.4	1.42002	4.37428
	11.5	-8.03142	0.748625														11.5	-25.4862	15.1062						11.5	-9.12272	-23.0286						11.5	1.52617	4.96116
	11.6	-7.5228	0.321379														11.6	-25.5961	15.1672						11.6	-9.23055	-22.9126						11.6	3.38376	3.45875
	11.7	-7.5228	-0.899324														11.7	-25.706	15.273						11.7	-9.54183	-22.7193						11.7	3.54298	2.30847
	11.8	-7.01417	-1.32657														11.8	-25.6348	15.2852						11.8	-9.51538	-22.6481						11.8	2.16306	3.95173
	11.9	-5.53915	0.382414														11.9	-25.8382	15.1449						11.9	-9.729	-22.5057						11.9	1.81808	2.98925
	12	-5.48829	3.25107														12	-25.6653	15.1815						12	-9.83683	-22.3979						12	1.28734	2.02677
	12.1	-6.09864	3.37314														12.1	-25.5778	15.1428						12.1	-10.1725	-22.3938						12.1	2.29574	2.61365
	12.2	-5.99692	2.70175														12.2	-25.8118	14.9068						12.2	-10.614	-22.4447						12.2	1.28734	3.85783
	12.3	-5.03053	3.00693														12.3	-25.8199	14.9597						12.3	-10.7483	-22.6156						12.3	1.28734	3.71698
	12.4	-4.97966	0.93173														12.4	-25.8606	15.0553						12.4	-10.8866	-22.6196						12.4	2.79995	1.7216
	12.5	-5.18312	-0.716219														12.5	-26.06	14.8661						12.5	-10.8419	-22.7743						12.5	3.6226	0.101819
	12.6	-6.86158	1.0538														12.6	-25.9013	14.9597						12.6	-10.5245	-23.0754						12.6	3.4103	0.806071
	12.7	-10.7271	2.94589														12.7	-25.9501	15.2201						12.7	-10.6995	-23.116						12.7	2.24267	2.26152
	12.8	-10.422	2.88486														12.8	-25.8138	15.3605						12.8	-10.6628	-22.6257						12.8	2.79995	2.7545
	12.9	-6.55641	2.82382														12.9	-25.8708	15.2852						12.9	-10.5937	-22.5505						12.9	1.89769	2.89535
	13	-5.08139	4.5328														13	-26.1292	15.2852						13	-10.6852	-22.5871						13	2.79995	3.20053
	13.1	-7.42107	2.88486														13.1	-25.8565	15.389						13.1	-10.6262	-22.2514						13.1	3.27761	4.163
	13.2	-9.09954	0.93173														13.2	-25.887	15.4805						13.2	-10.7076	-22.3084						13.2	2.98571	3.6935
	13.3	-8.43832	1.84726														13.3	-25.6958	15.4032						13.3	-10.7951	-22.2799						13.3	1.42002	1.2521
	13.4	-7.01417	4.16659														13.4	-25.5107	15.2384						13.4	-10.8765	-22.4589						13.4	2.45497	-0.132932
	13.5	-8.13315	3.129														13.5	-25.647	15.0899						13.5	-10.6832	-22.6481						13.5	3.70221	1.39295
	13.6	-8.3366	3.06796														13.6	-25.5025	14.9333						13.6	-10.6181	-22.7763						13.6	2.66726	2.96578
	13.7	-7.82797	1.84726														13.7	-25.4232	15.0207						13.7	-10.5632	-22.642						13.7	2.58765	3.224
	13.8	-10.3711	3.86142														13.8	-25.4008	15.2466						13.8	-10.732	-22.5952						13.8	3.59606	2.49628
	13.9	-11.0832	4.16659														13.9	-25.2604	15.3951						13.9	-10.675	-22.7865						13.9	4.23295	2.54323
	14	-11.6427	1.42001														14	-25.3459	15.3707						14	-10.5143	-22.6827						14	2.21613	3.36485
	14.1	-12.2022	2.45761														14.1	-25.6897	15.2791						14.1	-10.5977	-22.7356						14.1	-0.119125	3.20053
	14.2	-13.8298	3.92245														14.2	-26.003	15.1326						14.2	-10.6812	-22.6034						14.2	0.570837	2.98925
	14.3	-11.5918	1.66415														14.3	-25.8606	14.9088						14.3	-10.9009	-22.644						14.3	2.34882	2.4728
	14.4	-10.3202	0.321379														14.4	-25.5554	14.9638						14.4	-11.1287	-22.7519						14.4	1.87115	1.9094
	14.5	-9.9642	1.90829														14.5	-25.6755	15.0391						14.5	-11.4644	-22.6786						14.5	0.942356	2.87188
	14.6	-11.2866	4.47177														14.6	-25.8443	15.0085						14.6	-11.2488	-22.4935						14.6	2.00384	3.38833
	14.7	-10.8289	2.94589														14.7	-25.8382	14.9373						14.7	-11.0229	-22.7905						14.7	3.35722	2.98925
	14.8	-7.42107	0.626555														14.8	-25.6266	14.7542						14.8	-11.143	-22.9106						14.8	3.4103	2.35542
	14.9	-4.72535	0.443449														14.9	-25.1628	14.8275						14.9	-11.1145	-22.6583						14.9	1.65886	2.54323
	15	-6.04778	1.48105														15	-25.3092	14.9719						15	-11.3505	-22.7926						15	2.4815	2.51975
	15.1	-8.08229	-0.472078														15.1	-25.175	14.9434						15.1	-11.5316	-22.8251						15.1	3.30415	2.42585
	15.2	-7.82797	0.992765														15.2	-25.238	14.9719						15.2	-11.3973	-22.7905						15.2	3.70221	1.74507
	15.3	-6.86158	3.25107														15.3	-25.3805	15.0574						15.3	-11.0433	-22.5993						15.3	2.40189	0.735646
	15.4	-6.75986	2.0914														15.4	-25.2401	14.9027						15.4	-10.9477	-22.4955						15.4	1.87115	1.13472
	15.5	-5.13225	0.93173														15.5	-25.5086	14.8682						15.5	-11.0799	-22.7315						15.5	2.4815	2.02677
	15.6	-6.04778	0.80966														15.6	-25.4944	14.7888						15.6	-11.1023	-22.5525						15.6	1.57924	2.49628
	15.7	-4.72535	0.565519														15.7	-25.5127	14.5081						15.7	-11.3139	-22.4508						15.7	0.676985	2.16762
	15.8	-5.59002	-0.472078														15.8	-25.6592	14.4002						15.8	-11.4868	-22.463						15.8	-0.304884	2.4728
	15.9	-8.64177	-0.227938														15.9	-25.5371	14.5081						15.9	-11.5458	-22.4365						15.9	-0.0129772	1.29905
	16	-8.23487	0.0772381														16	-25.7324	14.8377						16	-11.5784	-22.6624						16	-0.941773	1.60422
	16.1	-6.86158	-1.14347														16.1	-25.8321	15.0085						16.1	-11.3932	-22.8882						16.1	-1.89711	2.5667
	16.2	-7.57366	-1.87589														16.2	-25.7487	14.8051						16.2	-11.3932	-23.1201						16.2	-1.36637	1.86245
	16.3	-7.87883	-0.350008														16.3	-25.6042	14.7359						16.3	-11.2915	-23.1344						16.3	0.27893	1.7216
	16.4	-6.70899	0.748625														16.4	-25.5493	14.9292						16.4	-11.025	-22.9492						16.4	1.49963	2.89535
	16.5	-6.91244	1.11484														16.5	-25.531	15.0696						16.5	-11.0616	-22.7824						16.5	-0.198736	3.71698
	16.6	-5.28484	2.94589														16.6	-25.6144	14.9373						16.6	-11.0291	-22.7295						16.6	-1.36637	1.79202
	16.7	-5.69174	1.42001														16.7	-25.5391	14.9394						16.7	-10.8602	-22.7905						16.7	-0.0660512	1.04082
	16.8	-7.37021	2.33554														16.8	-25.4761	15.1367						16.8	-11.0026	-22.581						16.8	1.49963	1.2521
	16.9	-8.54005	1.60312														16.9	-25.4395	15.0309						16.9	-11.0596	-22.4386						16.9	0.703522	1.86245
	17	-10.5237	2.0914														17	-25.531	14.8112						17	-10.7829	-22.6054						17	0.358541	1.4399
	17.1	-9.91334	2.82382														17.1	-25.8931	14.6993						17.1	-11.0148	-22.7824						17.1	0.517763	1.97982
	17.2	-9.20126	3.19003														17.2	-25.6592	14.6423						17.2	-11.3647	-22.7905						17.2	0.0135598	2.0033
	17.3	-8.18401	2.0914														17.3	-25.6246	14.6301						17.3	-11.3342	-22.7397						17.3	-0.596792	1.48685
	17.4	-9.60816	3.06796														17.4	-25.5391	14.4796						17.4	-11.1308	-22.8719						17.4	-0.43757	1.58075
	17.5	-9.60816	2.21347														17.5	-25.4293	14.386						17.5	-10.6445	-22.9085						17.5	-0.357959	0.923446
	17.6	-9.70989	2.21347														17.6	-25.5717	14.3392						17.6	-10.5998	-22.9065						17.6	-0.70294	1.2521
	17.7	-9.81161	5.93661														17.7	-25.6836	14.3331						17.7	-10.7788	-22.7091						17.7	0.650448	1.88592
	17.8	-8.3366	6.66903														17.8	-25.826	14.4755						17.8	-10.7015	-22.6929						17.8	0.225856	1.32252
	17.9	-7.26848	4.10556														17.9	-25.7487	14.4409						17.9	-10.7524	-22.6868						17.9	-0.411033	2.21457
	18	-8.28574	5.08212														18	-25.6856	14.5081						18	-10.7869	-22.6786						18	-1.41944	2.14415
	18.1	-12.2022	5.69247														18.1	-25.5717	14.5772						18.1	-10.9009	-23.0448						18.1	-2.79936	2.05025
	18.2	-12.0496	3.86142														18.2	-25.5636	14.4613						18.2	-10.8988	-23.2483						18.2	-3.0382	1.60422
	18.3	-8.48919	4.65487														18.3	-25.59	14.4491						18.3	-10.7402	-23.0123						18.3	-2.48092	1.86245
	18.4	-8.23487	5.32626														18.4	-25.7955	14.5711						18.4	-10.7829	-23.1466						18.4	-1.33983	1.8155
	18.5	-10.4728	4.10556														18.5	-25.7874	14.6342						18.5	-10.7463	-23.1527						18.5	-2.1094	-0.250307
	18.6	-8.7435	4.89902														18.6	-25.706	14.7949						18.6	-10.5733	-23.2056						18.6	-1.07446	-1.23626
	18.7	-6.45468	3.00693														18.7	-25.6124	14.8275						18.7	-10.5469	-23.1323						18.7	-0.915236	-0.320732
	18.8	-6.30209	1.48105														18.8	-25.8097	14.6118						18.8	-10.5611	-22.7336						18.8	-1.26022	-0.203357
	18.9	-8.99781	1.42001														18.9	-26.0539	14.4084						18.9	-10.6405	-22.5871						18.9	-2.29516	0.360045
	19	-9.60816	1.90829														19	-25.9481	14.2924						19	-10.8093	-22.7214						19	-2.8259	0.594795
	19.1	-7.16676	2.2745														19.1	-25.9155	14.3901						19.1	-10.6649	-22.8068						19.1	-2.02979	1.11125
	19.2	-6.70899	1.54208														19.2	-25.7711	14.4877						19.2	-10.4451	-22.8434						19.2	-2.26862	2.33195
	19.3	-9.30299	2.15243														19.3	-25.6714	14.563						19.3	-10.203	-23.1079						19.3	-2.00325	2.0972
	19.4	-11.7444	1.42001														19.4	-25.6388	14.4633						19.4	-10.1685	-23.348						19.4	-2.48092	0.00791873
	19.5	-11.0323	0.382414														19.5	-25.71	14.4613						19.5	-10.0077	-23.2585						19.5	-1.41944	-1.58839
	19.6	-7.47193	-0.716219														19.6	-25.7223	14.5467						19.6	-10.2153	-23.3927						19.6	-2.1094	0.242669
	19.7	-5.69174	1.29794														19.7	-25.5249	14.4348						19.7	-10.2234	-23.1913						19.7	-2.95859	1.93287
	19.8	-7.21762	3.19003														19.8	-25.3072	14.268						19.8	-10.2946	-23.23						19.8	-3.06474	2.61365
	19.9	-10.5237	3.25107														19.9	-25.4842	14.1825						19.9	-10.3109	-23.6165						19.9	-2.34824	2.14415
	20	-10.4728	2.57968														20	-25.6002	14.0829						20	-10.1379	-23.7691						20	-1.84403	2.0033
	20.1	-9.50644	-3.4628														20.1	-25.7202	14.1073						20.1	-10.321	-23.9176						20.1	-1.65827	2.07372
	20.2	-8.03142	-11.1532														20.2	-25.6287	14.2741						20.2	-10.0362	-24.0316						20.2	-0.411033	0.52437
	20.3	-9.25213	-15.7309														20.3	-25.5269	14.3005						20.3	-10.2234	-23.9034						20.3	-0.384496	0.172244
	20.4	-10.3202	-23.4823														20.4	-25.651	14.4063						20.4	-10.2071	-23.9766						20.4	-0.623329	0.406995
	20.5	-10.2694	-31.0507														20.5	-25.7019	14.5264						20.5	-10.1318	-24.117						20.5	-0.729477	1.11125
	20.6	-11.6427	-37.5204														20.6	-25.8321	14.2456						20.6	-10.2112	-24.115						20.6	0.358541	1.01735
	20.7	-13.3211	-47.5302														20.7	-25.765	14.0503						20.7	-10.0749	-24.3469						20.7	-0.756014	1.41642
	20.8	-14.8979	-62.6669														20.8	-25.7039	14.268						20.8	-10.0464	-24.353						20.8	-1.97672	1.27557
	20.9	-14.1858	-80.4892														20.9	-25.8403	14.2375						20.9	-9.77173	-24.29						20.9	-0.623329	0.219194
	21	-13.1177	-98.2504														21	-25.885	14.1154						21	-9.86328	-24.4649						21	0.0400969	-1.75271
	21.1	-11.6427	-111.861														21.1	-25.7568	14.2354						21.1	-10.201	-24.4812						21.1	-0.649866	-1.89356
	21.2	-12.9651	-123.763														21.2	-25.6165	14.1683						21.2	-10.0505	-24.3103						21.2	-1.76442	-0.485058
	21.3	-13.8298	-136.825														21.3	-25.8891	14.1256						21.3	-9.98332	-24.5667						21.3	-0.888699	-0.0390314
	21.4	-11.2358	-149.947														21.4	-25.9237	14.1418						21.4	-10.2214	-24.5219						21.4	-0.278347	-0.109457
	21.5	-11.7953	-162.52														21.5	-25.8911	14.1317						21.5	-10.0566	-24.6073						21.5	-0.543718	0.195719
	21.6	-14.3893	-173.812														21.6	-26.2248	14.093						21.6	-10.0199	-24.9797						21.6	-1.87057	-0.813708
	21.7	-14.2875	-182.662														21.7	-26.3224	14.0951						21.7	-10.1847	-24.764						21.7	-3.11781	-1.18931
	21.8	-9.65903	-189.498														21.8	-26.2695	14.1785						21.8	-10.0952	-24.9207						21.8	-2.53399	-0.250307
	21.9	-7.06503	-192.428														21.9	-26.2146	14.2375						21.9	-10.2519	-24.7925						21.9	-2.02979	-0.297257
	22	-10.6254	-195.663														22	-26.3652	14.2721						22	-10.4004	-24.5382						22	-2.56053	-1.98746
	22.1	-13.372	-199.142														22.1	-26.4689	14.3249						22.1	-10.5672	-24.9369						22.1	-3.38318	-2.52739
	22.2	-14.6436	-200.423														22.2	-26.182	14.1907						22.2	-10.5754	-25.0041						22.2	-2.3217	-2.17526
	22.3	-13.6772	-201.4														22.3	-26.0417	13.971						22.3	-10.5469	-25.2706						22.3	-3.46279	-1.54144
	22.4	-7.98056	-205.428														22.4	-26.0457	13.916						22.4	-10.7239	-25.531						22.4	-4.55081	-1.00151
	22.5	-7.87883	-210.616														22.5	-26.0844	13.8082						22.5	-10.7442	-25.5615						22.5	-3.06474	-0.320732
	22.6	-15.5082	-212.691														22.6	-26.2838	13.8041						22.6	-10.966	-25.4089						22.6	-1.57866	-1.00151
	22.7	-17.8988	-217.574														22.7	-26.3102	14.1276						22.7	-10.9416	-25.1322						22.7	-2.24209	-2.64476
	22.8	-12.8634	-222.701														22.8	-26.2248	14.3331						22.8	-10.9111	-25.1506						22.8	-2.79936	-2.59781
	22.9	-8.7435	-225.509														22.9	-26.1536	14.3412						22.9	-11.0209	-25.531						22.9	-1.47251	-1.91704
	23	-9.35385	-227.645														23	-26.0824	14.3534						23	-11.1938	-25.8138						23	-1.95018	-2.19874
	23.1	-11.0832	-228.744														23.1	-26.3468	14.3555						23.1	-11.2712	-25.8057						23.1	-2.79936	-2.76214
	23.2	-13.372	-228.866														23.2	-26.296	14.1663						23.2	-11.3241	-25.6266						23.2	-2.58707	-1.40058
	23.3	-13.7789	-233.077														23.3	-26.2451	13.975						23.3	-11.2183	-25.3377						23.3	-1.81749	-1.02498
	23.4	-13.5754	-233.687														23.4	-26.1943	14.2009						23.4	-11.0392	-25.179						23.4	-2.05633	-1.89356
	23.5	-14.0841	-233.138														23.5	-26.3163	14.2151						23.5	-11.0697	-25.1587						23.5	-1.12753	-1.89356
	23.6	-12.5073	-235.702														23.6	-26.4933	13.8835						23.6	-11.2427	-25.2075						23.6	-0.649866	-1.40058
	23.7	-11.8461	-235.518														23.7	-26.0315	13.8265						23.7	-11.6007	-24.9573						23.7	-2.53399	-0.602433
	23.8	-11.7444	-232.772														23.8	-25.9827	13.794						23.8	-11.6231	-24.6867						23.8	-4.12622	-1.11888
	23.9	-13.4737	-231.978														23.9	-26.1108	13.8143						23.9	-11.4705	-24.882						23.9	-3.78123	-0.578958
	24	-14.2875	-231.612														24	-26.298	14.0442						24	-11.1837	-24.9044						24	-1.89711	-0.438107
	24.1	-11.6427	-232.162														24.1	-26.1353	14.2537						24.1	-11.3953	-24.9186						24.1	-3.59548	-0.860658
	24.2	-11.6427	-231.795														24.2	-26.2227	14.0035						24.2	-11.3607	-24.7843						24.2	-4.0466	-2.22221
	24.3	-14.6436	-229.842														24.3	-26.532	13.9323						24.3	-11.3057	-24.6073						24.3	-2.45438	-2.41001
	24.4	-16.4238	-230.269														24.4	-26.2756	14.0157						24.4	-11.2162	-24.7782						24.4	-2.24209	-1.61186
	24.5	-12.6091	-229.964														24.5	-25.8748	14.1012						24.5	-10.9111	-24.589						24.5	-4.36505	-1.75271
	24.6	-8.84522	-227.767														24.6	-25.826	14.2049						24.6	-11.0982	-24.648						24.6	-5.00194	-2.22221
	24.7	-6.65813	-224.41														24.7	-25.9949	14.1602						24.7	-11.3261	-24.8576						24.7	-3.70162	-0.860658
	24.8	-8.59091	-222.091														24.8	-26.1373	13.9913						24.8	-11.2366	-24.6318						24.8	-2.61361	0.993871
	24.9	-14.1858	-220.992														24.9	-26.0702	13.8936						24.9	-11.3953	-24.6948						24.9	-2.66668	-0.156407
	25	-17.5427	-220.748														25	-26.0193	13.9201						25	-11.2345	-24.9146						25	-4.4712	-0.250307
	25.1	-15.8643	-219.527														25.1	-26.1576	13.7227						25.1	-11.1267	-24.8352						25.1	-3.94046	-0.649383
	25.2	-12.5073	-218.673														25.2	-26.0579	13.6536						25.2	-11.0352	-24.823						25.2	-3.06474	-1.04846
	25.3	-10.9306	-216.72														25.3	-25.9664	13.9547						25.3	-10.8907	-24.8413						25.3	-3.48933	-0.438107
	25.4	-12.8634	-215.255														25.4	-26.0702	14.0422						25.4	-10.848	-24.9451						25.4	-3.46279	0.172244
	25.5	-17.085	-213.546														25.5	-25.8321	13.8692						25.5	-10.9863	-24.8678						25.5	-2.3217	-0.555483
	25.6	-18.1022	-211.471														25.6	-25.765	13.8713						25.6	-11.4787	-24.4731						25.6	-1.44598	-1.16583
	25.7	-16.3729	-210.494														25.7	-25.8586	13.8774						25.7	-11.6821	-24.5667						25.7	-2.40131	-1.11888
	25.8	-17.0341	-209.273														25.8	-25.706	13.8529						25.8	-11.3057	-24.707						25.8	-3.88738	-1.11888
	25.9	-17.1358	-210.25														25.9	-25.9216	13.8082						25.9	-10.9639	-24.6562						25.9	-5.29385	-0.649383
	26	-15.61	-210.616														26	-25.7833	13.8062						26	-10.7279	-24.7945						26	-3.83431	-0.837183
	26.1	-15.4574	-209.029														26.1	-25.7772	13.8285						26.1	-10.378	-24.644						26.1	-2.42785	-0.555483
	26.2	-17.7462	-207.992														26.2	-25.8586	13.6475						26.2	-10.3841	-24.3693						26.2	-2.53399	0.33657
	26.3	-19.679	-207.87														26.3	-25.9033	13.7024						26.3	-10.7015	-24.4832						26.3	-1.76442	-0.273782
	26.4	-20.2893	-203.414														26.4	-25.7914	13.9201						26.4	-10.616	-24.2716						26.4	-0.862162	-0.555483
	26.5	-19.8316	-199.996														26.5	-25.5717	13.9282						26.5	-10.8154	-24.3713						26.5	-1.79096	0.266144
	26.6	-19.6281	-197.921														26.6	-25.6429	13.9689						26.6	-11.0921	-24.4568						26.6	-3.7547	-0.555483
	26.7	-19.8824	-195.479														26.7	-25.9603	14.0645						26.7	-11.0372	-24.4832						26.7	-3.33011	-1.18931
	26.8	-20.0859	-191.695														26.8	-26.1373	14.0829						26.8	-11.1511	-24.5504						26.8	-2.79936	1.2521
	26.9	-19.9841	-189.559														26.9	-26.1169	14.0829						26.9	-10.8073	-24.4873						26.9	-2.1094	1.346
	27	-18.7634	-188.888														27	-25.9257	14.1418						27	-10.6628	-24.5768						27	-2.00325	-0.226832
	27.1	-17.5427	-186.324														27.1	-25.9318	14.1724						27.1	-10.7666	-24.6908						27.1	-2.24209	-1.56491
	27.2	-17.2376	-182.54														27.2	-26.003	14.0951						27.2	-10.8541	-24.7701						27.2	-3.40972	-1.21278
	27.3	-15.7117	-179.305														27.3	-25.9054	13.6393						27.3	-10.8582	-25.0427						27.3	-4.15275	-0.931084
	27.4	-13.5754	-176.803														27.4	-26.0335	13.3036						27.4	-11.1165	-25.234						27.4	-3.33011	-0.367682
	27.5	-10.4728	-175.094														27.5	-25.9135	13.4969						27.5	-10.9884	-24.7762						27.5	-2.8259	-0.884134
	27.6	-8.08229	-172.957														27.6	-25.7365	13.6454						27.6	-10.7564	-24.3123						27.6	-2.42785	-1.49449
	27.7	-4.82708	-170.333														27.7	-25.9054	13.8387						27.7	-11.0636	-24.3673						27.7	-4.23236	-1.14236
	27.8	-0.656341	-169.906														27.8	-25.9949	14.1073						27.8	-11.141	-24.4771						27.8	-4.02007	-1.04846
	27.9	4.63337	-170.333														27.9	-25.9298	14.2009						27.9	-11.0982	-24.6012						27.9	-3.46279	-1.35363
	28	10.1774	-170.699														28	-25.9847	14.2151						28	-11.086	-24.467						28	-1.81749	-1.23626
	28.1	15.1619	-171.187														28.1	-26.1108	14.1785						28.1	-11.0006	-24.2025						28.1	-0.70294	-1.72924
	28.2	19.4853	-172.347														28.2	-25.942	14.0116						28.2	-10.9212	-24.3225						28.2	-1.55212	-1.87009
	28.3	25.7414	-172.347														28.3	-25.9684	13.9547						28.3	-10.8683	-24.3368						28.3	-3.14435	-1.94051
	28.4	35.9139	-171.248														28.4	-25.6897	14.1174						28.4	-10.8378	-24.1964						28.4	-3.30357	-2.10484
	28.5	47.5106	-168.441														28.5	-25.7629	14.1703						28.5	-10.8927	-24.4059						28.5	-1.63174	-1.79966
	28.6	56.0555	-167.403														28.6	-26.0478	14.1256						28.6	-10.8948	-24.1984						28.6	-1.63174	-1.28321
	28.7	59.9211	-166.915														28.7	-25.8606	14.1602						28.7	-11.1064	-24.2025						28.7	-0.649866	-1.49449
	28.8	66.1263	-165.328														28.8	-25.7019	13.973						28.8	-10.9802	-24.5483						28.8	-0.517181	-1.89356
	28.9	74.366	-166.793														28.9	-25.6226	13.9364						28.9	-11.1064	-24.6765						28.9	-1.95018	-2.66824
	29	81.8428	-170.089														29	-25.59	14.1134						29	-10.9599	-24.7172						29	-2.56053	-1.79966
	29.1	86.6239	-170.394														29.1	-25.533	13.9872						29.1	-10.8175	-24.5463						29.1	-2.24209	0.266144
	29.2	90.0317	-166.427														29.2	-25.6653	13.918						29.2	-10.6689	-24.2106						29.2	-1.44598	-0.485058
	29.3	92.6257	-160.201														29.3	-25.5615	14.1113						29.3	-10.5367	-24.3042						29.3	-2.45438	-1.68229
	29.4	97.8646	-156.417														29.4	-25.6307	14.1968						29.4	-10.9049	-24.3551						29.4	-2.66668	-1.58839
	29.5	104.629	-155.684														29.5	-25.9623	14.1418						29.5	-10.8114	-23.9461						29.5	-2.34824	-0.790233
	29.6	108.698	-155.623														29.6	-25.9115	14.0625						29.6	-10.5103	-23.8119						29.6	-1.33983	-1.11888
	29.7	113.327	-157.516														29.7	-25.9033	14.0564						29.7	-10.498	-24.113						29.7	-2.26862	-1.00151
	29.8	119.634	-160.628														29.8	-25.7141	13.9343						29.8	-10.6547	-24.1577						29.8	-2.48092	0.61827
	29.9	123.296	-159.469														29.9	-25.5147	13.6963						29.9	-10.8683	-24.4405						29.9	-0.570255	0.500895
	30	124.313	-155.501														30	-25.8077	13.8306						30	-10.6222	-24.2086						30	-0.43757	0.313095
	30.1	126.5	-151.595														30.1	-25.7345	13.9547						30.1	-10.6466	-24.0967						30.1	-3.17088	-0.508533
	30.2	128.586	-146.895														30.2	-25.5758	13.8204						30.2	-10.4838	-24.3835						30.2	-3.35664	-1.91704
	30.3	131.637	-146.224														30.3	-25.3398	13.8489						30.3	-10.5428	-24.2493						30.3	-0.862162	-2.24569
	30.4	135.299	-148.604														30.4	-25.3255	13.8794						30.4	-10.7259	-23.7996						30.4	-1.71135	-1.07193
	30.5	138.148	-148.055														30.5	-25.3723	13.6821						30.5	-10.6506	-23.8627						30.5	-2.18901	-0.719808
	30.6	139.114	-146.041														30.6	-25.474	13.5173						30.6	-10.8093	-23.9482						30.6	-2.61361	-0.790233
	30.7	137.944	-145.309														30.7	-25.5778	13.5925						30.7	-10.6486	-23.6979						30.7	-1.87057	-1.00151
	30.8	136.774	-142.928														30.8	-25.8423	13.8224						30.8	-10.6628	-24.1374						30.8	-1.04792	-0.907609
	30.9	136.52	-138.167														30.9	-25.8057	13.9608						30.9	-10.8012	-24.3835						30.9	-1.76442	-1.49449
	31	138.097	-135.421														31	-25.6388	13.7655						31	-10.6913	-24.4629						31	-1.44598	-1.82314
	31.1	139.114	-135.238														31.1	-25.6653	13.6739						31.1	-10.6608	-24.2065						31.1	-2.16248	0.453945
	31.2	138.148	-133.956														31.2	-25.6185	13.8184						31.2	-10.675	-23.6837						31.2	-3.22396	1.46337
	31.3	139.572	-128.707														31.3	-25.415	13.6963						31.3	-10.2987	-23.5942						31.3	-3.96699	1.18167
	31.4	139.928	-126.815														31.4	-25.6002	13.6719						31.4	-10.3068	-23.6084						31.4	-2.71975	0.688695
	31.5	139.267	-129.561														31.5	-25.8708	13.8367						31.5	-10.2926	-23.8261						31.5	-3.09127	-0.0625064
	31.6	137.639	-129.806														31.6	-25.9399	13.8896						31.6	-10.2865	-23.936						31.6	-3.17088	-1.65881
	31.7	135.961	-125.594														31.7	-25.7894	13.56						31.7	-10.2885	-24.3815						31.7	-2.42785	-1.65881
	31.8	136.825	-123.58														31.8	-25.8036	13.4135						31.8	-10.26	-24.5544						31.8	-1.04792	-0.696333
	31.9	137.029	-123.397														31.9	-25.7121	13.6149						31.9	-10.4553	-24.2472						31.9	-1.73788	0.0783439
	32	136.571	-124.679														32	-25.6429	13.5783						32	-10.3353	-24.1598						32	-2.16248	0.759121
	32.1	135.859	-123.275														32.1	-25.6653	13.3402						32.1	-10.2946	-24.2676						32.1	-0.304884	0.923446
	32.2	136.113	-120.894														32.2	-25.71	13.3484						32.2	-10.2214	-24.3815						32.2	-0.782551	0.876496
	32.3	136.469	-121.139														32.3	-25.7304	13.5457						32.3	-9.93245	-24.1659						32.3	-1.47251	-0.625908
	32.4	136.571	-118.026														32.4	-25.5005	13.5946						32.4	-9.81242	-24.1923						32.4	-1.79096	-1.21278
	32.5	136.622	-112.227														32.5	-25.4517	13.5844						32.5	-10.0566	-24.1231						32.5	-1.02138	-0.320732
	32.6	137.232	-111.861														32.6	-25.8036	13.7817						32.6	-10.2722	-24.0173						32.6	-1.73788	-0.813708
	32.7	138.606	-114.12														32.7	-25.6307	13.7817						32.7	-10.2214	-24.235						32.7	-3.06474	-1.04846
	32.8	138.504	-113.082														32.8	-25.4903	13.4664						32.8	-10.1766	-24.2208						32.8	-3.01166	-0.438107
	32.9	137.639	-109.725														32.9	-25.7182	13.267						32.9	-10.199	-24.2879						32.9	-1.07446	0.594795
	33	135.045	-107.162														33	-25.7121	13.2406						33	-10.1501	-24.3022						33	0.411615	0.500895
	33.1	132.4	-103.621														33.1	-26.7212	13.3809						33.1	-10.2275	-24.4263						33.1	-0.490644	-0.226832
	33.2	132.248	-102.889														33.2	-27.0854	13.741						33.2	-10.2478	-24.4242						33.2	-1.81749	-0.414632
	33.3	133.062	-102.34														33.3	-26.1312	13.9241						33.3	-10.2661	-24.2391						33.3	-3.46279	-0.508533
	33.4	132.349	-103.988														33.4	-25.3744	13.8245						33.4	-10.085	-24.0784						33.4	-2.3217	-0.860658
	33.5	130.976	-104.842														33.5	-24.8067	13.7899						33.5	-10.0505	-23.8709						33.5	-2.56053	-0.132932
	33.6	130.264	-104.842														33.6	-25.0264	13.8001						33.6	-10.1461	-23.8037						33.6	-1.87057	0.47742
	33.7	130.315	-105.025														33.7	-25.4415	13.6475						33.7	-10.1827	-23.879						33.7	-1.23368	0.712171
	33.8	129.705	-105.025														33.8	-25.4557	13.68						33.8	-10.1054	-23.997						33.8	-1.47251	1.76855
	33.9	127.06	-103.56														33.9	-25.4069	13.7166						33.9	-10.1827	-24.1943						33.9	-1.33983	2.35542
	34	126.653	-101.18														34	-25.354	13.4989						34	-10.1278	-24.3774						34	-1.73788	2.0972
	34.1	128.636	-99.6542														34.1	-25.4456	13.4277						34.1	-10.1034	-24.2472						34.1	-2.24209	0.406995
	34.2	128.28	-99.5321														34.2	-25.5249	13.7024						34.2	-10.1949	-24.2391						34.2	-2.40131	0.148769
	34.3	125.839	-98.4945														34.3	-25.5107	13.7471						34.3	-10.0444	-24.3184						34.3	-1.95018	0.453945
	34.4	123.855	-96.2973														34.4	-25.5229	13.6698						34.4	-10.1929	-24.5239						34.4	-2.50746	1.04082
	34.5	125.737	-94.8324														34.5	-25.3866	13.8814						34.5	-10.2478	-24.3754						34.5	-1.23368	0.38352
	34.6	127.721	-95.1986														34.6	-25.297	13.8041						34.6	-10.0444	-24.2004						34.6	-0.464107	-0.532008
	34.7	125.585	-94.2831														34.7	-25.4842	13.6129						34.7	-10.3638	-24.4873						34.7	-1.71135	-0.719808
	34.8	120.244	-93.6117														34.8	-25.3438	13.8204						34.8	-10.3109	-24.4731						34.8	-1.79096	-0.297257
	34.9	117.192	-95.9311														34.9	-25.3662	13.9364						34.9	-10.4736	-24.703						34.9	-1.31329	-0.649383
	35	118.718	-96.1142														35	-25.1709	13.8916						35	-10.2824	-24.8759						35	-0.782551	-1.37711
	35.1	119.379	-95.5038														35.1	-25.234	14.0137						35.1	-10.0301	-24.8617						35.1	-2.16248	0.360045
	35.2	118.413	-94.2831														35.2	-25.4211	14.1317						35.2	-10.26	-24.6969						35.2	-2.8259	1.346
	35.3	117.752	-92.2079														35.3	-25.1567	13.9893						35.3	-10.2702	-24.41						35.3	-3.11781	1.08777
	35.4	118.006	-91.2924														35.4	-25.3337	13.9262						35.4	-10.0423	-24.4446						35.4	-2.37477	0.641745
	35.5	119.481	-90.3769														35.5	-25.3337	13.9832						35.5	-9.85311	-24.5585						35.5	-1.79096	-0.0859815
	35.6	120.549	-90.2548														35.6	-25.1953	13.8997						35.6	-9.80632	-24.6379						35.6	-1.18061	-0.156407
	35.7	119.074	-90.0107														35.7	-25.1831	13.6312						35.7	-9.88566	-24.5504						35.7	-1.26022	-0.391157
	35.8	117.752	-89.0341														35.8	-25.1628	13.6556						35.8	-9.93652	-24.4914						35.8	-2.21555	-0.461582
	35.9	115.361	-87.7524														35.9	-25.1953	13.8123						35.9	-9.85921	-24.5809						35.9	-1.92364	0.57132
	36	113.225	-87.7524														36	-25.3255	13.8713						36	-9.84904	-24.5402						36	-3.78123	2.02677
	36.1	111.801	-86.5316														36.1	-25.5168	13.8875						36.1	-10.0057	-24.4364						36.1	-3.19742	1.11125
	36.2	112.004	-85.9823														36.2	-25.5351	13.9221						36.2	-10.0077	-24.6053						36.2	-1.89711	-0.766758
	36.3	111.903	-83.0526														36.3	-25.3703	13.8936						36.3	-9.72493	-24.6643						36.3	-2.53399	-1.42406
	36.4	112.208	-82.6254														36.4	-25.1485	13.7736						36.4	-9.71273	-24.3896						36.4	-3.70162	-0.250307
	36.5	113.073	-82.2592														36.5	-25.1363	13.5132						36.5	-9.91008	-24.2188						36.5	-3.17088	1.39295
	36.6	112.971	-82.6864														36.6	-25.4049	13.3647						36.6	-9.81445	-23.9319						36.6	-2.95859	1.67465
	36.7	112.92	-83.0526														36.7	-25.4618	13.2629						36.7	-9.91211	-23.9889						36.7	-3.62201	1.32252
	36.8	112.513	-80.7943														36.8	-25.4272	13.1978						36.8	-9.80632	-24.2961						36.8	-2.79936	0.759121
	36.9	110.835	-78.2309														36.9	-25.411	13.1978						36.9	-9.56421	-24.2065						36.9	-2.16248	0.57132
	37	110.631	-77.4984														37	-25.3479	13.385						37	-9.57438	-24.3571						37	-2.26862	-0.297257
	37.1	113.174	-76.3998														37.1	-25.4476	13.4582						37.1	-9.68831	-24.5402						37.1	-3.48933	0.641745
	37.2	115.056	-72.6767														37.2	-25.413	13.3362						37.2	-9.82869	-24.4832						37.2	-2.3217	2.26152
	37.3	112.971	-71.9442														37.3	-25.4598	13.5213						37.3	-10.2214	-24.467						37.3	-2.08287	3.05968
	37.4	111.801	-73.226														37.4	-25.293	13.7471						37.4	-9.85107	-24.3673						37.4	-2.98512	1.7216
	37.5	109.716	-72.3105														37.5	-25.0102	13.8163						37.5	-9.70866	-24.3896						37.5	-2.24209	1.08777
	37.6	108.647	-74.2025														37.6	-24.8576	13.916						37.6	-9.81445	-24.3469						37.6	-2.37477	2.0033
	37.7	108.698	-75.9115														37.7	-24.8169	13.6882						37.7	-9.67204	-24.3856						37.7	-3.22396	1.58075
	37.8	108.698	-74.2025														37.8	-24.9166	13.4176						37.8	-9.92635	-24.4141						37.8	-4.4712	1.04082
	37.9	105.799	-73.8363														37.9	-25.0407	13.2284						37.9	-9.79207	-24.2533						37.9	-2.8259	0.500895
	38	106.664	-74.6298														38	-25.1526	13.1856						38	-9.61914	-24.3632						38	-1.76442	0.360045
	38.1	110.021	-72.7377														38.1	-25.3845	13.1449						38.1	-9.7168	-24.4486						38.1	-1.84403	0.313095
	38.2	110.173	-69.3808														38.2	-25.5066	13.1877						38.2	-9.73307	-24.6134						38.2	-0.888699	-0.978034
	38.3	106.715	-67.7328														38.3	-25.3621	13.2955						38.3	-9.79004	-24.4446						38.3	-0.809088	-0.508533
	38.4	103.866	-67.3666														38.4	-25.2991	13.4542						38.4	-9.80225	-23.9929						38.4	-1.84403	0.899971
	38.5	103.002	-67.3056														38.5	-25.0509	13.5437						38.5	-9.57031	-24.1882						38.5	-2.69322	0.360045
	38.6	104.68	-68.8925														38.6	-25.0244	13.5844						38.6	-9.69849	-24.467						38.6	-2.74629	-0.438107
	38.7	108.647	-69.1977														38.7	-25.2665	13.4908						38.7	-9.76359	-24.4629						38.7	-2.69322	0.759121
	38.8	111.648	-69.1366														38.8	-25.4557	13.3525						38.8	-9.62321	-24.6155						38.8	-1.65827	0.0783439
	38.9	107.579	-68.038														38.9	-25.3215	13.2935						38.9	-9.66187	-24.4853						38.9	-2.40131	-0.766758
	39	102.34	-65.0473														39	-25.2848	13.2345						39	-9.50724	-24.1679						39	-2.69322	-0.250307
	39.1	101.12	-64.1317														39.1	-25.4171	13.2243						39.1	-9.3689	-23.9807						39.1	-1.84403	-0.0390314
	39.2	102.849	-65.8407														39.2	-25.4089	13.2772						39.2	-9.60083	-23.938						39.2	-1.84403	-1.21278
	39.3	103.002	-66.0238														39.3	-25.4008	13.5112						39.3	-9.75545	-24.0499						39.3	-1.6052	-1.42406
	39.4	99.4413	-64.559														39.4	-25.4354	13.621						39.4	-9.62117	-23.9563						39.4	-0.198736	-0.931084
	39.5	97.8137	-63.8266														39.5	-25.5514	13.5701						39.5	-9.69849	-23.7793						39.5	0.0931709	-1.63534
	39.6	101.425	-63.7045														39.6	-25.5188	13.6658						39.6	-9.42383	-23.9054						39.6	-0.782551	-1.77619
	39.7	106.053	-62.1176														39.7	-25.5371	13.8306						39.7	-9.35872	-24.1394						39.7	-0.25181	-1.54144
	39.8	106.715	-61.6903														39.8	-25.6185	13.623						39.8	-9.72493	-23.8668						39.8	-0.0395142	-0.132932
	39.9	106.918	-62.3007														39.9	-25.3906	13.6617						39.9	-9.99552	-23.8993						39.9	-0.490644	0.406995
	40	108.19	-61.141														40	-25.4924	14.0218						40	-10.1583	-24.1984						40	-1.15407	0.360045
	40.1	110.173	-59.5541														40.1	-25.6165	14.2395						40.1	-9.90804	-23.9868						40.1	-0.278347	0.289619
	40.2	111.191	-60.1034														40.2	-25.7304	14.0483						40.2	-9.57642	-23.6287						40.2	-0.172199	-0.320732
	40.3	108.902	-58.6996														40.3	-25.6856	14.0544						40.3	-9.50928	-23.5921						40.3	-0.411033	-0.508533
	40.4	105.291	-57.7841														40.4	-25.3947	14.3026						40.4	-9.51945	-23.7162						40.4	-0.119125	0.52437
	40.5	104.172	-57.9672														40.5	-25.4578	14.4796						40.5	-9.68221	-23.9502						40.5	0.172782	0.172244
	40.6	105.799	-56.0751														40.6	-25.6124	14.7298						40.6	-9.80428	-24.1109						40.6	0.305467	-0.578958
	40.7	107.528	-54.6103														40.7	-25.2889	14.9577						40.7	-9.77376	-23.6938						40.7	-0.888699	-0.344207
	40.8	106.613	-53.9389														40.8	-25.5534	14.9923						40.8	-9.93245	-23.4924						40.8	-0.888699	-0.320732
	40.9	105.545	-53.0233														40.9	-25.6856	15.0004						40.9	-9.67	-23.3765						40.9	-0.464107	0.899971
	41	107.478	-51.6195														41	-25.2787	15.1794						41	-9.73714	-23.6898						41	-0.357959	1.60422
	41.1	106.053	-52.5961														41.1	-25.2014	15.1733						41.1	-9.67407	-23.8464						41.1	-1.15407	0.547845
	41.2	103.459	-54.3051														41.2	-25.0753	15.1204						41.2	-9.50724	-23.7122						41.2	-1.55212	-0.226832
	41.3	103.358	-54.3051														41.3	-25.2014	14.8987						41.3	-9.67204	-23.8139						41.3	0.517763	0.406995
	41.4	106.003	-52.9623														41.4	-25.4476	14.7054						41.4	-9.71069	-23.6145						41.4	0.597374	0.219194
	41.5	107.122	-51.6806														41.5	-25.3621	14.7318						41.5	-9.86735	-23.5026						41.5	-0.0925883	-1.33016
	41.6	106.664	-51.8026														41.6	-25.3805	14.7868						41.6	-9.91821	-23.7834						41.6	-1.04792	-0.0859815
	41.7	103.765	-53.1454														41.7	-25.3988	14.7888						41.7	-9.96297	-23.7549						41.7	0.172782	1.01735
	41.8	100.815	-54.0609														41.8	-25.1709	14.9333						41.8	-10.024	-23.7834						41.8	-0.888699	-0.320732
	41.9	101.527	-53.6947														41.9	-25.2258	15.4256						41.9	-9.92839	-23.6165						41.9	-1.79096	-1.33016
	42	102.747	-53.2675														42	-25.3805	15.5477						42	-9.64355	-23.5799						42	-0.756014	-0.532008
	42.1	100.56	-54.0609														42.1	-25.2116	15.2751						42.1	-9.51538	-23.6491						42.1	0.27893	-1.07193
	42.2	99.0344	-52.5351														42.2	-25.4801	15.1489						42.2	-9.52962	-23.5087						42.2	-0.517181	-1.65881
	42.3	99.7465	-52.5961														42.3	-25.4822	14.9801						42.3	-9.33228	-23.5352						42.3	-2.26862	-0.743283
	42.4	102.34	-51.4975														42.4	-25.4232	14.7196						42.4	-9.23665	-23.5881						42.4	-3.22396	-0.860658
	42.5	103.561	-49.6054														42.5	-25.5147	14.801						42.5	-9.22038	-23.5901						42.5	-3.01166	-0.297257
	42.6	102.442	-50.0937														42.6	-25.4639	15.0513						42.6	-9.44214	-23.6389						42.6	-1.89711	-0.555483
	42.7	101.12	-47.8354														42.7	-25.2645	15.0676						42.7	-9.56014	-23.5229						42.7	-1.76442	-0.931084
	42.8	103.612	-46.0043														42.8	-25.1139	14.9943						42.8	-9.42383	-23.641						42.8	-1.55212	-1.14236
	42.9	106.969	-47.286														42.9	-25.2096	14.8641						42.9	-9.41366	-23.5697						42.9	-0.464107	-1.54144
	43	105.392	-48.4457														43	-25.3377	14.7522						43	-9.71273	-23.0957						43	-0.278347	-1.56491
	43.1	100.764	-48.2626														43.1	-25.4801	14.8417						43.1	-9.72697	-23.1669						43.1	-1.31329	-2.19874
	43.2	99.6448	-50.4599														43.2	-25.1668	14.8519						43.2	-9.77173	-23.2279						43.2	-2.00325	-2.36306
	43.3	102.646	-52.6571														43.3	-25.0122	14.9455						43.3	-9.69645	-23.5453						43.3	-0.915236	-1.84661
	43.4	101.781	-51.4975														43.4	-25.0407	15.0574						43.4	-9.71476	-23.4517						43.4	0.172782	-2.69171
	43.5	100.052	-50.1547														43.5	-25.0753	15.0838						43.5	-9.93245	-23.1527						43.5	0.968893	-3.70114
	43.6	103.002	-49.9716														43.6	-25.3601	14.9109						43.6	-9.87345	-23.4741						43.6	0.942356	-1.25973
	43.7	105.697	-51.4975														43.7	-25.4313	14.8153						43.7	-10.1196	-23.3907						43.7	1.28734	-0.156407
	43.8	102.951	-52.413														43.8	-25.5859	14.7461						43.8	-10.2865	-23.4049						43.8	1.02197	-2.17526
	43.9	98.3732	-51.8637														43.9	-25.8565	14.7278						43.9	-10.1542	-23.4151						43.9	0.570837	-2.66824
	44	96.8982	-52.0468														44	-25.8118	14.7848						44	-9.99756	-23.3744						44	0.783134	-2.19874
	44.1	97.9663	-51.8026														44.1	-25.3153	14.8905						44.1	-10.0281	-23.3622						44.1	0.491226	-1.40058
	44.2	101.12	-50.8871														44.2	-24.8515	14.8417						44.2	-9.69035	-23.4151						44.2	1.12811	-1.68229
	44.3	100.662	-49.8495														44.3	-24.766	14.8071						44.3	-9.6578	-23.4863						44.3	-0.649866	-1.87009
	44.4	98.831	-50.643														44.4	-24.823	14.8478						44.4	-10.0016	-23.586						44.4	-1.87057	-1.75271
	44.5	98.9327	-50.5819														44.5	-25.0692	14.7664						44.5	-9.97925	-23.3114						44.5	-2.64014	-0.931084
	44.6	101.781	-48.873														44.6	-25.3255	14.6952						44.6	-10.142	-23.2218						44.6	-2.45438	-0.344207
	44.7	102.188	-50.5819														44.7	-25.4374	14.8132						44.7	-10.083	-23.2951						44.7	-2.08287	-2.19874
	44.8	100.56	-51.3754														44.8	-25.4232	14.624						44.8	-9.90804	-23.289						44.8	-2.34824	-3.32554
	44.9	98.7292	-51.4364														44.9	-25.2645	14.4124						44.9	-10.0952	-23.2605						44.9	-1.97672	-2.08136
	45	99.4922	-50.2157														45	-25.2014	14.4755						45	-10.2539	-23.1527						45	-2.50746	-1.37711
	45.1	102.391	-51.3754														45.1	-25.2441	14.6138						45.1	-10.376	-23.1323						45.1	-2.53399	-2.94994
	45.2	106.053	-51.8026														45.2	-25.3276	14.5467						45.2	-10.0891	-23.1222						45.2	-3.67509	-2.50391
	45.3	108.241	-49.6054														45.3	-25.4354	14.5162						45.3	-9.82869	-23.1995						45.3	-4.09968	-3.37249
	45.4	108.749	-48.873														45.4	-25.297	14.5569						45.4	-9.92839	-23.3358						45.4	-3.19742	-4.56972
	45.5	105.85	-51.0702														45.5	-25.1567	14.6912						45.5	-9.66187	-23.5209						45.5	-2.3217	-4.38192
	45.6	105.24	-51.0092														45.6	-25.0854	14.9821						45.6	-9.87142	-23.5453						45.6	-2.42785	-2.57434
	45.7	106.969	-49.5443														45.7	-25.1628	14.8458						45.7	-10.1298	-23.4701						45.7	-1.76442	-1.49449
	45.8	109.41	-50.5209														45.8	-25.177	14.6993						45.8	-10.1074	-23.5291						45.8	-1.49905	-2.52739
	45.9	110.733	-51.9858														45.9	-25.3438	14.6261						45.9	-9.91821	-23.5738						45.9	-2.95859	-2.73866
	46	110.733	-51.4975														46	-25.2014	14.4165						46	-10.1237	-23.5168						46	-2.79936	-2.90299
	46.1	109.614	-48.6288														46.1	-25.0163	14.327						46.1	-10.0179	-23.5392						46.1	-2.37477	-2.31611
	46.2	108.597	-46.7367														46.2	-25.1221	14.2578						46.2	-9.73714	-23.702						46.2	-1.28675	-1.77619
	46.3	108.241	-48.3847														46.3	-25.0102	14.4796						46.3	-9.62117	-23.938						46.3	-1.76442	-0.884134
	46.4	109.207	-48.873														46.4	-25.1892	14.5386						46.4	-9.66187	-23.9522						46.4	-2.61361	-1.51796
	46.5	111.038	-50.1547														46.5	-25.1709	14.4368						46.5	-9.89583	-24.0011						46.5	-3.09127	-2.45696
	46.6	111.496	-52.7792														46.6	-25.2909	14.4877						46.6	-9.95483	-23.7976						46.6	-2.58707	-2.48044
	46.7	108.698	-53.8168														46.7	-25.474	14.5915						46.7	-9.69849	-23.7569						46.7	-2.37477	-2.12831
	46.8	107.427	-51.0092														46.8	-25.7182	14.3819						46.8	-9.57642	-24.1231						46.8	-2.8259	-1.75271
	46.9	109.665	-47.7133														46.9	-25.5208	14.3249						46.9	-9.86532	-23.9787						46.9	-2.24209	-1.56491
	47	110.072	-45.2719														47	-25.1831	14.4816						47	-10.2966	-24.1475						47	-3.33011	-0.766758
	47.1	110.784	-45.8822														47.1	-25.0712	14.4959						47.1	-10.5408	-24.3388						47.1	-3.51586	-1.61186
	47.2	113.123	-49.3002														47.2	-25.1139	14.5101						47.2	-10.5143	-24.2716						47.2	-2.3217	-1.94051
	47.3	113.937	-50.9482														47.3	-25.0671	14.6647						47.3	-10.319	-24.4303						47.3	-0.278347	-1.21278
	47.4	112.615	-52.1689														47.4	-24.7721	14.9027						47.4	-10.4858	-24.3734						47.4	-0.0925883	-1.96399
	47.5	110.885	-51.3144														47.5	-24.9186	14.8519						47.5	-10.5652	-24.408						47.5	-1.23368	-2.94994
	47.6	111.75	-49.1781														47.6	-25.0183	14.681						47.6	-10.6649	-24.3184						47.6	0.119708	-2.87951
	47.7	113.734	-50.0326														47.7	-25.1465	14.7868						47.7	-10.789	-24.0377						47.7	1.23426	-1.33016
	47.8	115.666	-51.6806														47.8	-25.2726	14.8295						47.8	-10.9131	-24.0377						47.8	-0.119125	0.195719
	47.9	114.395	-49.9716														47.9	-24.9613	14.5081						47.9	-10.9884	-24.3347						47.9	-1.95018	-1.14236
	48	114.802	-49.9106														48	-24.9369	14.27						48	-10.9497	-24.3469						48	-0.915236	-3.30206
	48.1	114.649	-53.1454														48.1	-25.0651	14.2049						48.1	-11.1023	-24.4812						48.1	-0.570255	-2.29264
	48.2	113.988	-54.3661														48.2	-25.0936	14.0991						48.2	-11.1267	-24.3774						48.2	-1.15407	-2.59781
	48.3	115.056	-51.0092														48.3	-25.5086	14.0747						48.3	-10.9721	-24.2778						48.3	-1.28675	-4.40539
	48.4	118.006	-49.3612														48.4	-25.531	14.2456						48.4	-11.1186	-24.1475						48.4	-1.15407	-5.03922
	48.5	118.718	-52.7182														48.5	-25.4639	14.6261						48.5	-11.1511	-24.1414						48.5	-1.18061	-3.63072
	48.6	119.074	-54.122														48.6	-25.6816	14.738						48.6	-11.0596	-24.0702						48.6	-0.357959	-2.24569
	48.7	120.6	-53.0844														48.7	-25.5147	14.7766						48.7	-10.966	-24.1069						48.7	1.42002	-3.11426
	48.8	121.567	-51.8637														48.8	-25.5249	14.6281						48.8	-10.9151	-24.6134						48.8	0.836208	-3.06731
	48.9	118.617	-51.0092														48.9	-25.6042	14.5304						48.9	-10.7931	-24.7355						48.9	-0.70294	-1.47101
	49	116.124	-48.2016														49	-25.3682	14.4511						49	-10.7931	-24.3245						49	-3.25049	-1.14236
	49.1	115.717	-45.8212														49.1	-25.6368	14.4796						49.1	-10.8276	-24.2676						49.1	-3.06474	-1.35363
	49.2	118.311	-47.5302														49.2	-25.7996	14.6566						49.2	-10.8704	-24.2391						49.2	-2.85244	-1.18931
	49.3	121.668	-50.8261														49.3	-25.4842	14.6566						49.3	-10.8093	-24.4019						49.3	-3.40972	-2.31611
	49.4	124.923	-51.8026														49.4	-25.7609	14.5833						49.4	-10.557	-24.705						49.4	-2.53399	-3.25511
	49.5	126.297	-50.3378														49.5	-25.8728	14.6505						49.5	-10.4696	-24.6582						49.5	-1.49905	-3.11426
	49.6	126.348	-47.8354														49.6	-25.7385	14.7298						49.6	-10.4248	-24.6663						49.6	-1.33983	-1.94051
	49.7	124.873	-47.5912														49.7	-25.8077	14.7685						49.7	-10.2722	-24.7538						49.7	-2.74629	-1.82314
	49.8	123.805	-49.8495														49.8	-25.6327	14.8092						49.8	-10.5408	-24.7498						49.8	-1.97672	-2.36306
	49.9	124.466	-52.474														49.9	-25.767	14.6993						49.9	-10.5042	-24.6623						49.9	-1.15407	-1.77619
	50	124.161	-54.5492														50	-25.7304	14.6769						50	-10.5367	-24.9573						50	-0.411033	-1.94051
	50.1	123.296	-54.7323														50.1	-25.5615	14.7095						50.1	-10.5082	-24.9491						50.1	-1.101	-2.41001
	50.2	123.042	-52.5351														50.2	-25.71	14.8641						50.2	-10.671	-24.8535						50.2	-1.65827	-1.28321
	50.3	126.093	-51.4364														50.3	-25.59	14.9088						50.3	-10.6649	-25.0122						50.3	-2.02979	-0.391157
	50.4	128.789	-51.0702														50.4	-25.592	14.7441						50.4	-10.5225	-24.7253						50.4	-2.48092	0.101819
	50.5	129.349	-51.3754														50.5	-25.6632	14.8092						50.5	-10.8866	-24.6785						50.5	-2.16248	0.61827
	50.6	128.535	-51.3144														50.6	-25.8687	14.6993						50.6	-11.025	-24.5239						50.6	-3.11781	0.876496
	50.7	128.687	-50.8871														50.7	-25.6917	14.3127						50.7	-10.9884	-24.3632						50.7	-2.95859	-0.0390314
	50.8	130.111	-49.1171														50.8	-25.7426	14.2354						50.8	-10.6405	-24.5158						50.8	-2.08287	-0.672858
	50.9	130.925	-48.873														50.9	-25.8931	14.388						50.9	-10.4187	-24.6745						50.9	-1.23368	-1.42406
	51	129.603	-50.0937														51	-25.9969	14.4592						51	-10.5042	-24.8128						51	-1.101	-1.30668
	51.1	126.297	-50.0937														51.1	-25.9521	14.5243						51.1	-10.6486	-24.7152						51.1	-0.70294	-0.907609
	51.2	126.195	-48.6288														51.2	-25.8647	14.5203						51.2	-10.378	-24.7091						51.2	-1.36637	-0.978034
	51.3	125.992	-48.8119														51.3	-25.6856	14.3616						51.3	-10.2722	-24.6582						51.3	-2.98512	-0.578958
	51.4	126.399	-48.2626														51.4	-25.6063	14.0808						51.4	-10.3394	-24.5199						51.4	-2.64014	-0.273782
	51.5	126.805	-46.4926														51.5	-25.4883	14.1215						51.5	-10.1827	-24.7131						51.5	-2.00325	0.289619
	51.6	126.755	-44.4174														51.6	-25.6063	14.506						51.6	-10.4106	-24.4893						51.6	-1.68481	-0.109457
	51.7	125.89	-45.0277														51.7	-25.7345	14.6627						51.7	-10.1868	-24.646						51.7	-2.21555	0.195719
	51.8	126.907	-45.2108														51.8	-25.6063	14.5101						51.8	-10.0382	-24.8128						51.8	-1.07446	0.0548689
	51.9	129.755	-44.8446														51.9	-25.5575	14.5325						51.9	-10.0911	-24.4975						51.9	-0.25181	-1.51796
	52	129.806	-44.7836														52	-25.7385	14.5406						52	-9.87549	-24.6175						52	0.597374	-2.22221
	52.1	127.67	-44.9667														52.1	-25.6653	14.3677						52.1	-9.87956	-24.6073						52.1	0.570837	-1.75271
	52.2	125.076	-44.1733														52.2	-25.6632	14.152						52.2	-9.84497	-24.467						52.2	0.517763	-1.30668
	52.3	123.703	-43.4408														52.3	-25.6327	14.1459						52.3	-9.66187	-24.3978						52.3	-0.0395142	-1.91704
	52.4	123.652	-43.0746														52.4	-25.472	14.2334						52.4	-10.1054	-24.1984						52.4	-0.862162	-1.14236
	52.5	125.076	-43.8681														52.5	-25.6551	14.3311						52.5	-10.1705	-23.9848						52.5	0.0666339	-1.04846
	52.6	125.686	-45.2108														52.6	-25.8077	14.4063						52.6	-10.0138	-23.9543						52.6	-0.464107	-1.47101
	52.7	123.042	-46.3705														52.7	-25.7528	14.3718						52.7	-10.0199	-24.2452						52.7	-0.756014	-1.96399
	52.8	120.498	-46.8588														52.8	-25.7446	14.2741						52.8	-10.1237	-24.3652						52.8	-0.543718	-1.23626
	52.9	119.481	-44.7226														52.9	-25.8097	14.2904						52.9	-9.97925	-24.3225						52.9	0.305467	-0.320732
	53	121.211	-43.3798														53	-25.6816	14.2761						53	-9.79818	-24.2716						53	-0.596792	-0.860658
	53.1	122.279	-39.6566														53.1	-25.588	14.4084						53.1	-9.75952	-23.8363						53.1	-2.45438	-1.49449
	53.2	119.837	-38.3139														53.2	-25.7385	14.4002						53.2	-9.65983	-23.8993						53.2	-2.90551	-0.978034
	53.3	118.159	-40.267														53.3	-25.9786	14.2395						53.3	-9.70256	-24.0417						53.3	-2.77283	0.148769
	53.4	119.736	-41.2436														53.4	-26.0966	14.0523						53.4	-9.72087	-23.8302						53.4	-0.490644	-1.04846
	53.5	124.211	-43.3188														53.5	-26.0457	14.1296						53.5	-9.73511	-24.0417						53.5	-1.101	-0.555483
	53.6	126.805	-46.7978														53.6	-26.0234	14.2375						53.6	-9.9589	-24.1414						53.6	-2.48092	0.688695
	53.7	126.195	-48.1405														53.7	-26.0193	13.9791						53.7	-9.95687	-23.7976						53.7	-2.85244	0.360045
	53.8	122.482	-47.164														53.8	-26.0478	13.9811						53.8	-10.2193	-24.0987						53.8	-2.45438	-1.56491
	53.9	120.753	-45.3329														53.9	-26.005	14.2049						53.9	-10.2234	-24.1699						53.9	-2.26862	-1.68229
	54	124.211	-41.7318														54	-26.0844	14.1866						54	-10.0932	-24.0641						54	-1.92364	-0.931084
	54.1	127.06	-38.7411														54.1	-26.0966	14.268						54.1	-9.99756	-24.0356						54.1	-0.994847	-0.438107
	54.2	125.127	-39.4735														54.2	-26.1088	14.2904						54.2	-9.57031	-23.8505						54.2	-1.28675	-1.21278
	54.3	120.346	-41.8539														54.3	-26.1556	14.0238						54.3	-9.80428	-24.0031						54.3	-1.44598	-1.11888
	54.4	118.566	-41.976														54.4	-26.0518	13.9974						54.4	-9.74528	-24.1862						54.4	-1.6052	-0.743283
	54.5	119.481	-39.4735														54.5	-26.0579	13.9933						54.5	-9.60693	-23.9624						54.5	-2.3217	-2.41001
	54.6	117.955	-39.3515														54.6	-26.1882	13.9323						54.6	-9.85311	-24.1801						54.6	-3.83431	-2.83256
	54.7	116.785	-39.8398														54.7	-26.3082	13.9465						54.7	-9.61914	-24.0824						54.7	-3.22396	-1.49449
	54.8	120.6	-39.8398														54.8	-26.2939	13.7492						54.8	-9.61914	-24.0662						54.8	-2.93205	-0.320732
	54.9	121.109	-40.4501														54.9	-26.3916	13.56						54.9	-9.60286	-24.2981						54.9	-3.30357	0.43047
	55	119.736	-40.5722														55	-26.3794	13.4949						55	-9.48486	-23.9421						55	-2.74629	0.172244
	55.1	117.142	-39.5956														55.1	-26.3611	13.4745						55.1	-9.88159	-24.2249						55.1	-1.12753	-1.54144
	55.2	116.226	-37.9477														55.2	-26.6764	13.5254						55.2	-9.91821	-24.0417						55.2	-0.304884	-3.04384
	55.3	119.074	-38.4359														55.3	-26.475	13.5396						55.3	-10.1868	-23.6593						55.3	-1.92364	-1.35363
	55.4	121.821	-40.0839														55.4	-26.3123	13.5539						55.4	-10.0403	-23.7671						55.4	-2.40131	-0.649383
	55.5	120.702	-40.7553														55.5	-26.2817	13.5925						55.5	-9.70866	-23.7732						55.5	-2.66668	-0.743283
	55.6	117.498	-39.6566														55.6	-26.1637	13.6536						55.6	-9.77987	-23.8363						55.6	-2.58707	-0.203357
	55.7	117.192	-38.4359														55.7	-26.0518	13.68						55.7	-9.75749	-23.6165						55.7	-1.49905	-0.156407
	55.8	118.464	-38.7411														55.8	-25.9176	13.4664						55.8	-9.82463	-23.9075						55.8	-1.20714	-0.250307
	55.9	119.379	-39.4735														55.9	-26.0518	13.3667						55.9	-10.0077	-23.9319						55.9	-1.95018	-0.978034
	56	120.6	-40.3891														56	-26.1047	13.3545						56	-9.87549	-23.6348						56	-2.24209	-1.25973
	56.1	119.786	-39.7177														56.1	-26.3082	13.2812						56.1	-9.96297	-23.7508						56.1	-0.70294	-0.508533
	56.2	117.803	-42.2201														56.2	-26.182	13.4115						56.2	-10.4574	-23.6348						56.2	-2.26862	-0.625908
	56.3	117.904	-43.0746														56.3	-26.0763	13.5742						56.3	-10.6079	-23.8668						56.3	-1.84403	-1.00151
	56.4	120.397	-39.7177														56.4	-26.2349	13.6352						56.4	-10.7503	-24.0621						56.4	-1.26022	-2.69171
	56.5	121.617	-38.497														56.5	-26.121	13.916						56.5	-10.555	-23.7406						56.5	-1.44598	-4.71057
	56.6	121.414	-39.2294														56.6	-26.3611	13.9038						56.6	-10.4268	-23.9156						56.6	-1.89711	-5.18007
	56.7	120.804	-38.4359														56.7	-26.3468	13.9058						56.7	-10.5448	-23.9095						56.7	-2.1094	-3.56029
	56.8	117.498	-39.4735														56.8	-26.0478	14.0035						56.8	-10.5754	-23.6064						56.8	-3.70162	-3.60724
	56.9	116.48	-40.9384														56.9	-26.2085	13.7614						56.9	-10.5265	-23.6816						56.9	-3.59548	-3.79504
	57	116.633	-37.8256														57	-26.0539	13.7878						57	-10.4797	-23.6857						57	-1.101	-3.27859
	57.1	116.684	-34.8349														57.1	-25.9501	13.8041						57.1	-10.4451	-23.7793						57.1	-0.570255	-2.50391
	57.2	116.379	-35.9945														57.2	-25.765	13.6658						57.2	-10.4451	-24.2696						57.2	-1.76442	-2.29264
	57.3	117.599	-37.7035														57.3	-25.8545	13.7044						57.3	-10.4309	-24.3123						57.3	-2.85244	-1.94051
	57.4	116.989	-37.7646														57.4	-26.2288	13.9282						57.4	-10.1359	-23.9787						57.4	-1.68481	0.242669
	57.5	117.701	-36.788														57.5	-25.8586	14.2009						57.5	-10.2865	-23.818						57.5	-1.55212	0.735646
	57.6	120.804	-37.7035														57.6	-25.5819	14.2293						57.6	-10.4899	-23.6165						57.6	-1.76442	0.148769
	57.7	122.228	-39.2904														57.7	-25.6327	14.0381						57.7	-10.6893	-23.5758						57.7	-1.26022	0.806071
	57.8	120.244	-40.0839														57.8	-25.6673	13.8896						57.8	-10.9924	-23.3317						57.8	-1.41944	0.853021
	57.9	120.295	-40.5722														57.9	-25.8138	12.9903						57.9	-11.204	-23.2056						57.9	-1.6052	-0.485058
	58	120.549	-40.0839														58	-25.8138	11.9934						58	-11.2773	-23.2361						58	-3.14435	0.876496
	58.1	117.803	-39.5956														58.1	-25.7731	12.913						58.1	-11.2162	-23.0489						58.1	-3.91392	1.22862
	58.2	118.006	-36.9711														58.2	-25.7568	14.3026						58.2	-11.0107	-23.1873						58.2	-3.94046	0.547845
	58.3	120.854	-34.1635														58.3	-25.6205	15.0513						58.3	-10.9334	-23.5433						58.3	-2.26862	0.219194
	58.4	122.736	-33.9193														58.4	-25.7304	14.9923						58.4	-11.027	-23.4192						58.4	-2.64014	0.57132
	58.5	122.075	-34.5907														58.5	-25.5778	14.3819						58.5	-11.0392	-23.2137						58.5	-2.64014	1.2521
	58.6	120.498	-36.6049														58.6	-25.5514	13.9669						58.6	-11.0901	-23.1791						58.6	-0.490644	2.12067
	58.7	119.786	-38.1308														58.7	-25.6185	13.7716						58.7	-10.8866	-23.1588						58.7	-0.278347	1.8155
	58.8	121.973	-38.4359														58.8	-25.8708	13.737						58.8	-10.6852	-23.1018						58.8	-1.52559	0.970396
	58.9	125.127	-39.5346														58.9	-25.826	13.9689						58.9	-10.6486	-23.0733						58.9	-3.01166	0.923446
	59	126.449	-40.4501														59	-25.4964	14.1418						59	-10.8053	-23.2157						59	-2.16248	0.242669
	59.1	127.772	-41.2436														59.1	-25.5534	14.1744						59.1	-10.7503	-23.5168						59.1	-1.71135	0.219194
	59.2	127.365	-39.3515														59.2	-25.413	14.2171						59.2	-10.8826	-23.5677						59.2	-0.782551	0.782596
	59.3	124.313	-37.5204														59.3	-25.5656	14.1256						59.3	-11.0758	-23.4416						59.3	-1.07446	1.69812
	59.4	122.787	-35.8725														59.4	-25.7284	13.9852						59.4	-10.8643	-23.4639						59.4	-2.13594	1.18167
	59.5	122.024	-34.6518														59.5	-25.5697	13.8672						59.5	-10.9823	-23.1873						59.5	-1.28675	0.406995
	59.6	120.854	-32.4545														59.6	-25.7772	13.7512						59.6	-11.2976	-23.0082						59.6	-1.65827	0.00791873
	59.7	117.904	-31.1728														59.7	-25.8016	13.8184						59.7	-11.2467	-23.2483						59.7	-2.21555	-0.978034
	59.8	116.735	-31.8441														59.8	-25.5676	13.8611						59.8	-11.4319	-23.2218						59.8	-2.93205	-0.860658
	59.9	118.718	-30.9897														59.9	-25.5534	13.8692						59.9	-11.499	-23.4314						59.9	-2.08287	0.453945
	60	121.109	-30.1962														60	-25.5351	13.796						60	-11.7757	-23.4375						60	-1.84403	2.02677
	60.1	122.482	-29.9521														60.1	-25.5208	13.6027						60.1	-11.8266	-23.525						60.1	-1.52559	2.14415
	60.2	120.397	-30.0741														60.2	-25.4272	13.4989						60.2	-11.5031	-23.7915						60.2	-0.570255	1.7216
	60.3	119.176	-29.769														60.3	-25.352	13.7838						60.3	-11.5885	-23.6593						60.3	0.756597	-0.0155563
	60.4	116.836	-29.5858														60.4	-25.4944	14.0299						60.4	-11.4563	-23.5677						60.4	0.836208	-1.11888
	60.5	115.565	-30.0741														60.5	-25.5798	13.9587						60.5	-11.3444	-23.7305						60.5	0.730059	0.125294
	60.6	115.666	-31.661														60.6	-25.5229	13.8224						60.6	-11.7981	-23.6898						60.6	0.438152	1.04082
	60.7	115.768	-31.7831														60.7	-25.6063	13.8651						60.7	-11.7696	-23.6471						60.7	-1.87057	0.125294
	60.8	116.48	-31.9662														60.8	-25.5819	13.7146						60.8	-11.7635	-23.5352						60.8	-2.3217	-0.226832
	60.9	116.938	-31.2338														60.9	-25.6958	13.6129						60.9	-11.7533	-23.2931						60.9	-2.13594	0.946921
	61	113.479	-30.9286														61	-25.7223	13.6678						61	-11.5824	-23.1344						61	-1.57866	0.735646
	61.1	110.682	-32.2714														61.1	-25.6673	13.7756						61.1	-11.672	-22.9289						61.1	-1.6052	-0.156407
	61.2	110.784	-32.7597														61.2	-25.649	13.916						61.2	-11.6394	-23.0632						61.2	-1.79096	0.172244
	61.3	111.445	-34.6518														61.3	-25.592	14.0788						61.3	-11.8001	-23.3765						61.3	-1.18061	0.735646
	61.4	112.971	-35.5063														61.4	-25.5025	14.0849						61.4	-11.8856	-23.3541						61.4	-1.33983	-0.0155563
	61.5	112.92	-33.1259														61.5	-25.2909	13.8468						61.5	-11.9039	-23.3215						61.5	-0.119125	-0.391157
	61.6	112.462	-29.1586														61.6	-25.2075	13.8102						61.6	-11.8856	-23.1567						61.6	0.5443	0.946921
	61.7	111.089	-27.8158														61.7	-25.3337	13.9771						61.7	-11.7554	-23.0896						61.7	0.968893	1.48685
	61.8	112.716	-29.83														61.8	-25.6165	14.1337						61.8	-11.6557	-23.2686						61.8	-1.55212	-0.0155563
	61.9	113.988	-30.0131														61.9	-25.8728	14.1744						61.9	-11.6028	-23.409						61.9	-2.71975	-0.344207
	62	112.36	-30.3183														62	-25.8036	14.2558						62	-11.8184	-23.0143						62	-3.09127	0.61827
	62.1	108.953	-33.7973														62.1	-25.647	14.2782						62.1	-11.8449	-23.0225						62.1	-1.97672	0.759121
	62.2	109.003	-33.9193														62.2	-25.6856	14.152						62.2	-11.6272	-23.0591						62.2	-1.71135	0.594795
	62.3	111.394	-31.539														62.3	-25.5737	14.1764						62.3	-11.6231	-23.0265						62.3	-2.64014	1.46337
	62.4	112.411	-31.9662														62.4	-25.5798	14.2639						62.4	-11.7106	-23.2625						62.4	-2.00325	1.79202
	62.5	110.377	-34.4687														62.5	-25.5798	14.1703						62.5	-11.8673	-23.2544						62.5	-3.62201	1.97982
	62.6	107.63	-32.4545														62.6	-25.3845	14.2415						62.6	-12.0687	-23.3256						62.6	-5.08155	1.20515
	62.7	108.291	-30.9286														62.7	-25.5107	14.447						62.7	-12.1745	-23.4334						62.7	-4.63042	1.46337
	62.8	111.852	-33.4311														62.8	-25.4883	14.2273						62.8	-12.0951	-23.2503						62.8	-1.52559	0.242669
	62.9	111.648	-34.9569														62.9	-25.5351	13.9933						62.9	-11.8815	-22.8638						62.9	-1.44598	-0.532008
	63	106.562	-33.309														63	-25.6856	14.1805						63	-11.8673	-22.3735						63	-2.74629	-0.555483
	63.1	104.934	-32.6376														63.1	-25.5473	14.3697						63.1	-11.7696	-22.6827						63.1	-3.88738	0.33657
	63.2	108.8	-30.3183														63.2	-25.5819	14.1886						63.2	-11.5763	-23.0367						63.2	-5.29385	1.01735
	63.3	110.072	-28.2431														63.3	-25.3031	14.1296						63.3	-11.4807	-22.9065						63.3	-6.01034	1.41642
	63.4	109.665	-27.9989														63.4	-25.3418	14.1276						63.4	-11.7167	-23.2157						63.4	-4.78964	2.68408
	63.5	109.817	-30.5624														63.5	-25.5473	13.8692						63.5	-11.8449	-23.0509						63.5	-2.21555	2.02677
	63.6	108.902	-30.7455														63.6	-25.5025	13.7756						63.6	-11.7818	-22.8414						63.6	-1.92364	1.9094
	63.7	107.681	-30.3183														63.7	-25.5188	13.8977						63.7	-11.8469	-23.1344						63.7	-2.74629	1.46337
	63.8	106.867	-31.2948														63.8	-25.4476	13.8794						63.8	-11.9507	-23.1527						63.8	-3.40972	0.266144
	63.9	105.799	-29.3417														63.9	-25.6551	13.7594						63.9	-11.8815	-23.2239						63.9	-4.15275	0.360045
	64	107.579	-27.0224														64	-25.5046	14.0381						64	-11.7106	-23.3053						64	-5.08155	0.688695
	64.1	110.784	-29.2196														64.1	-25.3601	14.2212						64.1	-11.6272	-23.3805						64.1	-4.52427	0.33657
	64.2	108.342	-32.9428														64.2	-25.3866	14.0055						64.2	-11.5377	-23.0367						64.2	-3.35664	-0.578958
	64.3	105.341	-32.3324														64.3	-25.0387	13.8977						64.3	-11.5336	-22.9757						64.3	-3.7547	-0.978034
	64.4	104.375	-30.7455														64.4	-24.9756	13.8835						64.4	-11.3749	-23.0632						64.4	-3.83431	-0.884134
	64.5	104.172	-32.6986														64.5	-25.0936	13.6739						64.5	-11.5336	-22.9411						64.5	-4.63042	0.829546
	64.6	102.544	-33.5531														64.6	-25.1973	13.7085						64.6	-11.3993	-23.1181						64.6	-4.78964	0.782596
	64.7	99.7974	-30.8066														64.7	-25.1546	13.8224						64.7	-11.2691	-22.7336						64.7	-5.37346	-0.0859815
	64.8	101.018	-28.6093														64.8	-25.116	13.7187						64.8	-11.2874	-22.6888						64.8	-5.1877	0.688695
	64.9	103.459	-30.6845														64.9	-25.0854	13.6149						64.9	-11.322	-22.8027						64.9	-4.41812	0.712171
	65	103.765	-35.14														65	-25.0387	13.6943						65	-11.3444	-22.7946						65	-3.38318	-0.414632
	65.1	102.188	-32.5766														65.1	-25.0793	13.8875						65.1	-11.2101	-23.055						65.1	-3.83431	-0.179882
	65.2	101.323	-31.7221														65.2	-25.0346	14.0116						65.2	-11.1755	-23.2015						65.2	-5.53268	0.899971
	65.3	101.832	-33.37														65.3	-25.3601	13.9506						65.3	-10.9355	-23.2157						65.3	-5.26731	0.61827
	65.4	102.747	-32.5155														65.4	-25.4313	13.7858						65.4	-11.0901	-23.0021						65.4	-5.85112	1.13472
	65.5	102.239	-33.1869														65.5	-25.1851	13.7451						65.5	-11.495	-22.996						65.5	-5.74497	1.11125
	65.6	100.357	-35.2621														65.6	-25.2889	13.7899						65.6	-11.3342	-23.1323						65.6	-5.71844	1.5338
	65.7	101.984	-33.6752														65.7	-25.5147	13.7533						65.7	-11.3302	-23.2178						65.7	-5.24077	2.23805
	65.8	105.443	-34.8349														65.8	-25.4089	13.9119						65.8	-11.1796	-23.4904						65.8	-5.61229	1.2521
	65.9	104.578	-35.3232														65.9	-25.3601	14.0706						65.9	-11.1287	-23.2503						65.9	-5.55922	-0.179882
	66	100.306	-33.1259														66	-25.3499	13.8977						66	-11.1389	-23.175						66	-4.15275	-0.156407
	66.1	99.0344	-32.2104														66.1	-25.2747	13.6597						66.1	-11.0982	-23.3114						66.1	-4.49773	1.2521
	66.2	100.357	-35.018														66.2	-25.2197	13.56						66.2	-11.3525	-23.2056						66.2	-4.20583	1.1582
	66.3	102.493	-35.2011														66.3	-25.1444	13.5559						66.3	-11.4339	-23.0876						66.3	-4.84272	1.04082
	66.4	101.425	-34.1635														66.4	-25.3357	13.6291						66.4	-11.3261	-23.0062						66.4	-4.81618	0.946921
	66.5	99.6448	-33.6142														66.5	-25.6165	13.6373						66.5	-11.0881	-23.0042						66.5	-4.9754	1.95635
	66.6	97.9154	-33.0038														66.6	-25.5208	13.8001						66.6	-11.0392	-23.1079						66.6	-4.86925	1.79202
	66.7	98.6275	-32.2714														66.7	-25.5208	13.8977						66.7	-11.2142	-23.468						66.7	-6.14303	0.406995
	66.8	100.255	-32.5766														66.8	-25.2889	13.8346						66.8	-11.2223	-23.5453						66.8	-5.9042	0.970396
	66.9	98.4241	-32.6376														66.9	-25.2258	13.6149						66.9	-11.377	-23.1913						66.9	-5.74497	1.2521
	67	96.6947	-31.2948														67	-25.4903	13.5315						67	-11.5641	-22.9879						67	-6.35533	1.20515
	67.1	97.1016	-30.8676														67.1	-25.5514	13.4033						67.1	-11.4522	-23.0408						67.1	-6.35533	1.48685
	67.2	102.34	-31.0507														67.2	-25.8809	13.3463						67.2	-11.1471	-23.0835						67.2	-6.88607	1.65117
	67.3	105.85	-29.7079														67.3	-25.5066	13.4949						67.3	-11.3057	-23.2076						67.3	-5.82459	1.11125
	67.4	104.273	-29.0976														67.4	-25.179	13.6312						67.4	-11.2935	-23.2931						67.4	-5.55922	0.453945
	67.5	101.73	-29.769														67.5	-25.6124	13.7329						67.5	-11.0616	-23.1588						67.5	-4.9754	0.0548689
	67.6	100.509	-32.2104														67.6	-25.6816	13.794						67.6	-11.0514	-23.4416						67.6	-5.1877	0.759121
	67.7	100.764	-33.0649														67.7	-25.7772	13.6536						67.7	-11.2732	-23.466						67.7	-4.55081	1.67465
	67.8	100.001	-32.0273														67.8	-25.7182	13.7004						67.8	-11.2956	-23.4823						67.8	-5.4796	1.93287
	67.9	96.4913	-33.248														67.9	-25.3682	13.7248						67.9	-11.1776	-23.3541						67.9	-6.27571	1.95635
	68	90.8455	-33.9804														68	-25.4211	13.6943						68	-11.4726	-23.3602						68	-6.01034	1.9094
	68.1	89.3197	-31.661														68.1	-25.3642	13.7248						68.1	-11.3892	-23.4701						68.1	-5.87766	1.1582
	68.2	93.999	-29.4027														68.2	-24.9593	13.564						68.2	-11.5133	-23.1934						68.2	-5.77151	-0.250307
	68.3	97.9663	-29.83														68.3	-25.1261	13.3016						68.3	-11.1043	-23.3724						68.3	-6.27571	1.2521
	68.4	97.712	-30.6234														68.4	-25.2706	13.3321						68.4	-10.8337	-23.3032						68.4	-4.12622	2.26152
	68.5	96.8473	-29.5858														68.5	-25.2991	13.5824						68.5	-10.9436	-23.2096						68.5	-3.38318	0.993871
	68.6	96.1352	-30.3793														68.6	-25.4496	13.7695						68.6	-10.9131	-23.3927						68.6	-2.79936	1.20515
	68.7	94.3551	-32.6986														68.7	-25.0977	13.7329						68.7	-11.0087	-23.3927						68.7	-3.64855	1.58075
	68.8	90.9473	-32.6376														68.8	-25.0651	13.5579						68.8	-10.8968	-23.1527						68.8	-6.24918	0.735646
	68.9	92.3714	-30.7455														68.9	-25.2157	13.5254						68.9	-10.5428	-22.9818						68.9	-6.99221	0.712171
	69	96.6947	-29.2807														69	-25.0793	13.4867						69	-10.5387	-22.9045						69	-7.07183	2.285
	69.1	96.8473	-29.0976														69.1	-25.2218	13.387						69.1	-10.4289	-22.9004						69.1	-6.6207	1.7216
	69.2	96.0335	-27.8158														69.2	-25.47	13.3301						69.2	-10.3333	-22.9309						69.2	-6.9126	2.16762
	69.3	95.6775	-26.9003														69.3	-25.472	13.4928						69.3	-10.5916	-23.0428						69.3	-6.99221	2.77798
	69.4	93.6938	-27.3886														69.4	-25.5147	13.5783						69.4	-10.6812	-22.9594						69.4	-7.68218	2.0972
	69.5	93.1852	-28.06														69.5	-25.5595	13.4664						69.5	-10.494	-23.0204						69.5	-7.78833	1.13472
	69.6	90.9981	-28.9755														69.6	-25.474	13.5579						69.6	-10.5448	-23.3134						69.6	-6.99221	0.712171
	69.7	89.8283	-27.7548														69.7	-25.2889	13.4054						69.7	-10.4879	-23.3378						69.7	-5.6919	0.853021
	69.8	90.7438	-26.7782														69.8	-25.1485	13.2039						69.8	-10.4065	-23.0977						69.8	-5.82459	1.65117
	69.9	92.0154	-28.6703														69.9	-25.1994	13.2243						69.9	-10.4655	-22.9289						69.9	-7.1249	2.5667
	70	93.1852	-30.8676														70	-25.3092	13.4115						70	-10.1339	-22.9431						70	-7.20451	2.49628
	70.1	93.1343	-30.1962														70.1	-25.4334	13.4684						70.1	-10.1603	-22.9818						70.1	-8.29253	1.32252
	70.2	91.6085	-28.9145														70.2	-25.3764	13.3423						70.2	-10.1176	-23.1364						70.2	-9.56631	-0.672858
	70.3	89.0145	-27.8158														70.3	-25.1058	13.0656						70.3	-10.2254	-23.0876						70.3	-10.4686	-1.28321
	70.4	87.5903	-25.1303														70.4	-24.9349	13.0758						70.4	-10.378	-23.0184						70.4	-8.74366	-0.954559
	70.5	86.5222	-22.3227														70.5	-25.1078	13.3748						70.5	-10.1664	-23.2971						70.5	-8.18638	1.01735
	70.6	88.7602	-22.5668														70.6	-25.2889	13.3097						70.6	-10.3882	-23.2849						70.6	-9.14171	1.65117
	70.7	91.6085	-23.6044														70.7	-25.3662	13.3057						70.7	-10.5082	-23.1181						70.7	-8.98249	1.29905
	70.8	89.8283	-24.8251														70.8	-25.3682	13.5234						70.8	-10.5042	-23.466						70.8	-7.76179	1.11125
	70.9	89.1162	-25.8017														70.9	-25.1933	13.442						70.9	-10.4106	-23.5413						70.9	-7.89447	2.14415
	71	91.4559	-26.1068														71	-25.1526	13.3565						71	-10.2743	-23.4884						71	-7.68218	1.8155
	71.1	95.0671	-24.8861														71.1	-25.3581	13.503						71.1	-10.3638	-23.2646						71.1	-5.9042	1.60422
	71.2	94.1007	-26.7172														71.2	-25.2157	13.442						71.2	-10.2356	-23.0448						71.2	-6.03688	1.51032
	71.3	91.7102	-27.6938														71.3	-25.0651	13.2568						71.3	-10.0606	-23.291						71.3	-6.56762	1.20515
	71.4	88.811	-27.5107														71.4	-25.057	13.2548						71.4	-10.2417	-23.2605						71.4	-8.29253	1.27557
	71.5	89.2688	-26.6562														71.5	-25.002	13.3525						71.5	-10.1013	-23.3602						71.5	-9.08864	0.923446
	71.6	92.2188	-23.8485														71.6	-25.4069	13.3525						71.6	-10.2702	-23.4538						71.6	-8.15984	-0.485058
	71.7	93.3887	-21.5292														71.7	-25.3825	13.3036						71.7	-10.5326	-23.2422						71.7	-6.56762	0.61827
	71.8	90.6929	-21.4682														71.8	-25.1567	13.2568						71.8	-10.4167	-23.3704						71.8	-4.57735	2.44932
	71.9	87.2851	-24.1537														71.9	-25.1404	13.3179						71.9	-10.5896	-23.2402						71.9	-4.2589	2.49628
	72	88.455	-28.121														72	-24.8556	13.2202						72	-10.7869	-22.9492						72	-4.55081	1.9094
	72.1	91.4559	-26.4731														72.1	-24.9695	13.1612						72.1	-10.848	-22.9757						72.1	-5.61229	1.58075
	72.2	92.5749	-24.2148														72.2	-25.0285	13.4481						72.2	-10.7707	-23.0408						72.2	-4.60388	0.172244
	72.3	89.5231	-22.9941														72.3	-24.9919	13.5539						72.3	-10.3678	-23.1588						72.3	-3.46279	-0.508533
	72.4	88.0989	-21.8954														72.4	-25.0163	13.267						72.4	-10.4594	-23.2869						72.4	-2.90551	1.5338
	72.5	88.5058	-24.3368														72.5	-25.0081	13.09						72.5	-10.3943	-23.3236						72.5	-3.09127	1.88592
	72.6	87.1834	-25.4355														72.6	-25.175	13.2304						72.6	-10.4696	-23.0774						72.6	-4.0466	0.876496
	72.7	85.861	-23.9706														72.7	-25.1831	13.2121						72.7	-10.8602	-23.0896						72.7	-3.59548	1.74507
	72.8	84.386	-23.5434														72.8	-25.2441	13.2162						72.8	-10.8093	-22.9329						72.8	-2.69322	3.29443
	72.9	85.6575	-22.1396														72.9	-25.3967	13.3932						72.9	-10.6059	-23.0591						72.9	-1.55212	1.51032
	73	86.9291	-22.7499														73	-25.3459	13.4603						73	-10.3373	-23.3073						73	-2.13594	0.829546
	73.1	87.8955	-25.0692														73.1	-25.3194	13.3789						73.1	-10.201	-23.3134						73.1	-2.29516	1.76855
	73.2	86.6239	-24.9472														73.2	-25.2828	13.4766						73.2	-10.3739	-23.4599						73.2	-1.47251	1.74507
	73.3	86.6239	-21.163														73.3	-25.4272	13.6373						73.3	-10.4045	-23.4802						73.3	-0.119125	0.853021
	73.4	88.8619	-20.1864														73.4	-25.3988	13.4684						73.4	-10.376	-23.3846						73.4	-0.0395142	0.101819
	73.5	90.5912	-19.8202														73.5	-25.2787	13.265						73.5	-10.4268	-23.2768						73.5	-0.384496	0.101819
	73.6	89.7774	-18.2333														73.6	-25.3438	13.503						73.6	-10.4777	-23.0591						73.6	0.570837	1.0643
	73.7	87.336	-20.3085														73.7	-25.2502	13.4725						73.7	-10.4472	-23.0347						73.7	0.942356	1.6277
	73.8	85.6575	-23.5434														73.8	-25.2991	13.3199						73.8	-10.2926	-23.0225						73.8	2.64073	0.923446
	73.9	85.2506	-23.0551														73.9	-24.8759	13.5234						73.9	-10.2885	-23.0957						73.9	2.00384	1.2521
	74	84.4877	-21.4071														74	-24.6785	13.5925						74	-10.3231	-23.4619						74	1.765	0.970396
	74.1	83.5213	-22.0175														74.1	-24.7742	13.4806						74.1	-10.4797	-23.4843						74.1	3.01224	-0.0390314
	74.2	83.623	-22.3837														74.2	-24.9939	13.5417						74.2	-10.4919	-23.3317						74.2	4.71061	0.500895
	74.3	85.3524	-22.3837														74.3	-25.1078	13.442						74.3	-10.4004	-22.935						74.3	4.23295	0.970396
	74.4	87.4886	-19.8813														74.4	-24.7253	13.2996						74.4	-10.1664	-22.9106						74.4	4.17987	0.500895
	74.5	87.0817	-17.8061														74.5	-24.8169	13.387						74.5	-10.2437	-23.175						74.5	5.74556	0.876496
	74.6	83.6739	-17.5619														74.6	-24.8698	13.4725						74.6	-10.3516	-23.0591						74.6	5.40058	2.21457
	74.7	82.148	-19.515														74.7	-25.0875	13.5824						74.7	-10.5265	-22.9838						74.7	5.58633	2.1911
	74.8	82.4532	-22.7499														74.8	-25.5351	13.6475						74.8	-10.9782	-22.9675						74.8	6.09054	1.60422
	74.9	83.623	-23.3603														74.9	-25.6246	13.5417						74.9	-11.1796	-23.055						74.9	8.98307	1.29905
	75	82.8092	-22.9941														75	-25.708	13.5742						75	-11.4299	-23.3073						75	10.4161	1.36947
	75.1	81.0799	-22.7499														75.1	-25.6734	13.564						75.1	-11.4522	-23.4212						75.1	11.5572	0.66522
	75.2	80.673	-22.9941														75.2	-25.5005	13.324						75.2	-11.2264	-23.4863						75.2	13.4413	0.172244
	75.3	82.7075	-22.3227														75.3	-25.9501	13.2162						75.3	-11.2366	-23.0632						75.3	14.1843	0.641745
	75.4	85.505	-22.2616														75.4	-26.119	13.1185						75.4	-11.2467	-22.9696						75.4	13.574	1.65117
	75.5	85.7593	-21.6513														75.5	-26.1027	13.2223						75.5	-11.1674	-22.9594						75.5	14.2109	1.97982
	75.6	84.7929	-24.3368														75.6	-26.3387	13.6291						75.6	-11.379	-22.9004						75.6	16.9442	1.2521
	75.7	82.2497	-26.8393														75.7	-26.182	13.9079						75.7	-11.5967	-22.9716						75.7	18.8814	0.594795
	75.8	80.7747	-28.2431														75.8	-26.1983	13.7858						75.8	-11.8205	-23.1201						75.8	20.394	0.806071
	75.9	83.1144	-27.2055														75.9	-26.0966	13.5315						75.9	-11.8917	-23.1913						75.9	21.2432	1.48685
	76	85.7084	-25.0692														76	-25.7324	13.4888						76	-11.8652	-23.2076						76	22.5435	2.54323
	76.1	84.5386	-25.4355														76.1	-25.9542	13.4379						76.1	-11.969	-23.2442						76.1	23.5784	3.36485
	76.2	81.1308	-25.0082														76.2	-26.121	13.4725						76.2	-12.0585	-23.1242						76.2	24.2949	2.7545
	76.3	80.673	-22.3837														76.3	-26.0803	13.4359						76.3	-12.2253	-22.9858						76.3	25.6749	1.95635
	76.4	81.2325	-23.4823														76.4	-26.1637	13.269						76.4	-12.3413	-22.642						76.4	26.6567	1.79202
	76.5	82.7075	-24.1537														76.5	-26.0742	13.09						76.5	-12.5732	-22.5708						76.5	28.5409	1.67465
	76.6	83.5722	-21.3461														76.6	-26.182	13.2345						76.6	-12.5488	-22.7295						76.6	29.0185	0.853021
	76.7	83.8265	-21.224														76.7	-26.4628	13.3606						76.7	-12.6078	-23.1567						76.7	30.9292	0.43047
	76.8	85.1998	-22.8109														76.8	-26.2187	13.5762						76.8	-12.7991	-23.1059						76.8	32.256	1.86245
	76.9	86.0644	-23.3603														76.9	-26.2288	13.6821						76.9	-12.5407	-22.9797						76.9	33.5033	1.83897
	77	84.8946	-22.872														77	-26.2573	13.5173						77	-12.6424	-22.9492						77	35.069	0.641745
	77.1	80.9273	-22.0785														77.1	-26.3346	13.5234						77.1	-12.323	-22.9513						77.1	36.7673	2.285
	77.2	80.5204	-23.8485														77.2	-26.6154	13.5356						77.2	-12.1501	-23.171						77.2	38.4922	3.92825
	77.3	82.3006	-24.9472														77.3	-26.6663	13.5112						77.3	-12.4573	-23.1649						77.3	38.4126	3.48223
	77.4	84.6403	-22.6889														77.4	-26.3896	13.4155						77.4	-12.2884	-23.0123						77.4	39.8987	2.61365
	77.5	82.148	-20.6137														77.5	-26.2533	13.4257						77.5	-12.4878	-22.935						77.5	40.5091	2.77798
	77.6	80.0118	-20.0644														77.6	-26.1963	13.5213						77.6	-12.5753	-23.0408						77.6	42.2074	2.70755
	77.7	78.4859	-18.6606														77.7	-26.1902	13.7288						77.7	-12.5773	-23.1099						77.7	45.0734	2.285
	77.8	76.0954	-19.8202														77.8	-26.182	13.8733						77.8	-12.7706	-23.1934						77.8	48.5763	1.7216
	77.9	74.4678	-20.3695														77.9	-26.1292	13.8102						77.9	-12.6526	-23.0367						77.9	50.1155	1.51032
	78	75.8411	-21.5292														78	-26.1108	13.6882						78	-12.1541	-22.9228						78	51.2566	0.61827
	78.1	76.2988	-22.2006														78.1	-26.2166	13.7105						78.1	-12.7157	-23.0835						78.1	53.5387	-1.07193
	78.2	74.1626	-20.6747														78.2	-26.3184	13.5315						78.2	-12.5366	-23.0001						78.2	54.2552	0.195719
	78.3	74.6204	-19.6982														78.3	-26.4709	13.4664						78.3	-12.4084	-23.1669						78.3	55.6882	2.30847
	78.4	77.8756	-21.2851														78.4	-26.4771	13.5152						78.4	-12.6383	-23.3683						78.4	56.8824	2.26152
	78.5	78.8419	-23.2992														78.5	-26.2309	13.4603						78.5	-12.384	-22.8963						78.5	57.7316	0.829546
	78.6	78.8928	-19.6371														78.6	-26.0498	13.4786						78.6	-12.3617	-22.585						78.6	59.9076	0.594795
	78.7	78.5876	-18.9047														78.7	-26.0356	13.7899						78.7	-12.0321	-22.5159						78.7	63.384	0.47742
	78.8	81.792	-19.8202														78.8	-26.3733	13.9547						78.8	-11.9771	-22.3348						78.8	64.3393	1.1582
	78.9	82.6058	-19.2709														78.9	-26.6378	13.7126						78.9	-12.5529	-22.6176						78.9	65.1354	1.36947
	79	79.4014	-20.4306														79	-26.5035	13.7207						79	-12.616	-22.7132						79	67.338	0.43047
	79.1	74.5695	-24.0316														79.1	-25.8952	13.7309						79.1	-12.3027	-22.7397						79.1	67.9218	1.27557
	79.2	73.9083	-25.4965														79.2	-25.8016	13.5803						79.2	-12.2701	-22.7275						79.2	69.859	2.54323
	79.3	74.4169	-23.4823														79.3	-25.7914	13.7248						79.3	-12.087	-22.4284						79.3	71.9289	2.40237
	79.4	77.8247	-18.6606														79.4	-25.6022	13.9994						79.4	-12.0544	-22.4548						79.4	73.76	1.67465
	79.5	79.0454	-15.6088														79.5	-25.6999	13.971						79.5	-11.9954	-22.6257						79.5	74.2642	1.88592
	79.6	77.6721	-15.3647														79.6	-25.7731	14.0035						79.6	-12.0463	-22.8027						79.6	74.0253	1.346
	79.7	77.8756	-16.2191														79.7	-25.9216	14.2253						79.7	-11.8896	-22.701						79.7	76.8913	1.346
	79.8	79.8592	-18.9657														79.8	-26.2451	14.4307						79.8	-11.7147	-22.3897						79.8	80.7127	1.55727
	79.9	78.8928	-22.0785														79.9	-26.1007	14.2843						79.9	-11.8327	-22.8231						79.9	83.4194	1.65117
	80	75.2307	-22.4447														80	-25.9094	14.0829						80	-11.7147	-22.8088						80	84.6136	1.83897
	80.1	74.7729	-21.7733														80.1	-25.7751	14.1378						80.1	-11.7513	-22.817						80.1	88.2226	2.16762
	80.2	75.7393	-19.2099														80.2	-25.6226	14.2029						80.2	-11.6292	-22.9797						80.2	91.7521	1.9094
	80.3	76.4514	-15.4867														80.3	-25.4964	14.2619						80.3	-11.8306	-22.5789						80.3	95.2019	1.41642
	80.4	78.2825	-16.8905														80.4	-25.59	14.4246						80.4	-11.8184	-22.3145						80.4	97.1921	2.0033
	80.5	78.5876	-17.8671														80.5	-25.6449	14.4023						80.5	-11.495	-22.5566						80.5	99.3151	1.13472
	80.6	75.4342	-17.3788														80.6	-25.8036	14.3087						80.6	-11.5641	-22.3938						80.6	100.483	1.11125
	80.7	70.7039	-19.2709														80.7	-26.0132	14.3962						80.7	-11.2915	-22.4813						80.7	101.518	1.76855
	80.8	71.8229	-19.6371														80.8	-26.2085	14.4043						80.8	-11.4156	-22.5606						80.8	103.826	0.219194
	80.9	74.8747	-17.1347														80.9	-26.1882	14.3921						80.9	-11.381	-22.5179						80.9	107.197	-0.461582
	81	74.5695	-17.623														81	-26.0356	14.4511						81	-11.3241	-22.4386						81	109.824	1.7216
	81.1	70.9582	-20.1254														81.1	-25.9725	14.2944						81.1	-11.4807	-22.3653						81.1	112.212	2.98925
	81.2	69.7884	-19.3319														81.2	-26.0295	14.0442						81.2	-11.3302	-22.168						81.2	115.901	1.86245
	81.3	71.3143	-17.3788														81.3	-25.8443	14.2843						81.3	-11.4502	-22.2595						81.3	118.024	2.14415
	81.4	72.3824	-16.036														81.4	-25.5737	14.4348						81.4	-11.3668	-22.4548						81.4	121.208	2.8484
	81.5	72.7384	-16.2191														81.5	-25.5391	14.2741						81.5	-11.3627	-22.5647						81.5	124.313	1.39295
	81.6	71.772	-17.4399														81.6	-25.7406	14.2639						81.6	-11.2528	-22.3938						81.6	126.516	-0.109457
	81.7	72.9419	-16.9516														81.7	-25.8708	14.1459						81.7	-11.1816	-22.3877						81.7	127.922	1.13472
	81.8	74.3152	-16.9516														81.8	-25.8097	14.1907						81.8	-11.3973	-22.4955						81.8	128.957	2.54323
	81.9	73.0436	-17.9892														81.9	-25.6917	14.3392						81.9	-11.6862	-22.6054						81.9	131.558	1.60422
	82	71.1617	-18.5995														82	-25.6307	14.0422						82	-11.8062	-22.762						82	131.611	0.594795
	82.1	68.9746	-17.3788														82.1	-25.6958	14.0279						82.1	-11.4075	-22.6847						82.1	132.221	0.313095
	82.2	70.0427	-16.9516														82.2	-25.7731	14.2131						82.2	-11.1247	-22.7173						82.2	135.246	0.289619
	82.3	73.5014	-16.7074														82.3	-25.9603	14.0137						82.3	-10.9904	-22.8821						82.3	138.908	0.899971
	82.4	74.6712	-15.4867														82.4	-25.8504	13.8224						82.4	-11.1267	-22.935						82.4	139.174	1.11125
	82.5	70.2462	-14.3881														82.5	-25.4069	13.9364						82.5	-11.2	-22.994						82.5	138.829	1.0643
	82.6	71.7212	-15.6088														82.6	-25.5127	14.1154						82.6	-11.3932	-22.9777						82.6	140.952	0.759121
	82.7	75.6376	-18.2333														82.7	-25.7528	14.1846						82.7	-11.5133	-22.8149						82.7	142.013	1.13472
	82.8	75.8919	-19.2709														82.8	-25.7772	14.0381						82.8	-11.3566	-22.6115						82.8	142.093	2.77798
	82.9	71.9755	-18.8437														82.9	-25.824	13.9323						82.9	-11.4766	-22.7417						82.9	141.96	3.43528
	83	69.1272	-18.0502														83	-25.6165	14.091						83	-11.3424	-22.9004						83	143.579	1.2521
	83.1	70.2462	-16.7685														83.1	-25.592	13.9445						83.1	-11.1938	-23.0286						83.1	144.11	0.266144
	83.2	74.3152	-16.8295														83.2	-25.7609	13.6759						83.2	-11.2895	-22.878						83.2	145.118	1.0643
	83.3	77.5704	-18.2333														83.3	-25.7731	13.8448						83.3	-11.1552	-22.5342						83.3	146.179	1.69812
	83.4	77.0618	-19.1488														83.4	-25.826	13.9547						83.4	-11.1552	-22.5973						83.4	146.524	1.41642
	83.5	75.0781	-20.1864														83.5	-26.001	13.7024						83.5	-11.1511	-22.5688						83.5	146.365	1.5338
	83.6	73.654	-21.163														83.6	-26.1963	13.6169						83.6	-11.084	-22.6339						83.6	146.737	1.67465
	83.7	75.0781	-20.9799														83.7	-26.1088	13.7248						83.7	-11.2244	-22.8902						83.7	147.692	0.195719
	83.8	75.4342	-21.7123														83.8	-26.182	13.5112						83.8	-11.4339	-22.6847						83.8	148.196	-1.11888
	83.9	72.0772	-21.224														83.9	-26.2634	13.3972						83.9	-11.2183	-22.6278						83.9	148.913	-0.179882
	84	70.5513	-18.5385														84	-26.1108	13.859						84	-11.1471	-22.6583						84	149.417	0.57132
	84.1	70.8565	-15.6088														84.1	-26.1149	14.1174						84.1	-11.2284	-22.6034						84.1	149.709	0.899971
	84.2	71.7212	-14.5712														84.2	-25.9338	13.8468						84.2	-11.1979	-22.7254						84.2	149.868	1.46337
	84.3	72.1281	-13.7167														84.3	-25.8382	13.6515						84.3	-11.2264	-22.7132						84.3	151.911	1.67465
	84.4	72.3315	-12.2519														84.4	-25.9725	13.6719						84.4	-10.9416	-22.7722						84.4	153.743	1.79202
	84.5	72.6367	-11.3974														84.5	-25.8606	13.6332						84.5	-10.9619	-22.9329						84.5	153.663	0.853021
	84.6	74.9764	-12.9843														84.6	-26.0274	13.5051						84.6	-11.0555	-23.0123						84.6	154.565	0.148769
	84.7	76.248	-12.435														84.7	-26.121	13.4094						84.7	-11.0494	-22.8516						84.7	155.839	0.876496
	84.8	73.7048	-10.6039														84.8	-26.0885	13.3138						84.8	-11.2976	-22.8678						84.8	155.574	2.0033
	84.9	72.7893	-11.2143														84.9	-25.9786	13.4725						84.9	-11.2366	-22.7885						84.9	154.99	2.285
	85	73.9083	-12.3739														85	-25.8952	13.6169						85	-11.1816	-22.5321						85	156.449	1.76855
	85.1	75.3833	-11.2143														85.1	-25.6104	13.7309						85.1	-11.204	-22.5728						85.1	157.643	1.48685
	85.2	76.4005	-11.5805														85.2	-25.7304	13.7471						85.2	-10.9233	-22.581						85.2	158.811	0.853021
	85.3	79.2489	-13.4115														85.3	-26.121	13.5539						85.3	-10.9985	-22.7153						85.3	157.909	-1.04846
	85.4	78.1807	-14.9374														85.4	-26.3448	13.5824						85.4	-10.9314	-22.9329						85.4	156.715	-0.743283
	85.5	74.2643	-16.2802														85.5	-26.5971	13.7227						85.5	-10.8602	-22.8617						85.5	156.476	0.759121
	85.6	72.3315	-15.5478														85.6	-26.5442	13.8509						85.6	-10.9619	-22.8455						85.6	156.237	1.48685
	85.7	71.3143	-14.6933														85.7	-26.4465	13.8082						85.7	-10.8175	-22.7783						85.7	156.98	0.148769
	85.8	71.5686	-13.4726														85.8	-26.3265	13.6983						85.8	-10.6913	-22.7865						85.8	158.148	0.453945
	85.9	71.416	-12.1908														85.9	-26.1943	13.619						85.9	-10.671	-22.8271						85.9	158.838	1.20515
	86	72.5858	-11.9467														86	-26.1943	13.5722						86	-10.6547	-22.762						86	157.219	0.853021
	86.1	72.9419	-12.6791														86.1	-26.2166	13.4705						86.1	-10.3841	-22.8678						86.1	156.768	-0.625908
	86.2	69.9919	-12.3739														86.2	-26.1332	13.4664						86.2	-10.3597	-22.935						86.2	157.776	-0.532008
	86.3	67.1435	-11.7636														86.3	-25.9827	13.3911						86.3	-10.7198	-23.0306						86.3	157.988	0.500895
	86.4	68.1608	-11.2143														86.4	-25.8809	13.1307						86.4	-10.5652	-22.8617						86.4	157.723	0.946921
	86.5	70.8057	-11.2143														86.5	-25.9949	13.0432						86.5	-10.7564	-22.7112						86.5	158.944	-0.297257
	86.6	70.6022	-12.435														86.6	-26.1475	13.1653						86.6	-10.9395	-22.7966						86.6	160.138	-2.12831
	86.7	70.0936	-14.0829														86.7	-25.9257	13.2223						86.7	-10.8276	-22.7763						86.7	158.599	0.453945
	86.8	68.7711	-14.266														86.8	-25.9054	13.267						86.8	-10.9233	-22.7804						86.8	158.042	1.76855
	86.9	68.2625	-15.6698														86.9	-26.0437	13.3809						86.9	-10.7869	-22.7132						86.9	157.299	0.876496
	87	70.0936	-17.5009														87	-26.1678	13.5905						87	-10.7178	-22.8353						87	156.98	0.712171
	87.1	72.7384	-16.7074														87.1	-26.0559	13.4521						87.1	-10.8744	-23.0733						87.1	158.466	1.55727
	87.2	73.4505	-15.4257														87.2	-25.8138	13.0595						87.2	-10.7544	-22.9329						87.2	159.634	1.65117
	87.3	72.2298	-14.3271														87.3	-25.7751	13.208						87.3	-10.7035	-22.9004						87.3	158.307	0.806071
	87.4	68.7711	-13.4726														87.4	-25.4659	13.4054						87.4	-10.9884	-22.7478						87.4	157.033	0.406995
	87.5	64.6513	-14.3271														87.5	-25.3296	13.4155						87.5	-10.8073	-22.8048						87.5	157.67	0.899971
	87.6	65.0582	-15.7919														87.6	-25.5636	13.4969						87.6	-11.0107	-22.9675						87.6	156.131	2.63713
	87.7	68.8729	-14.205														87.7	-25.5778	13.3321						87.7	-11.1206	-22.7681						87.7	155.706	1.6277
	87.8	71.5177	-12.0688														87.8	-25.8057	13.265						87.8	-11.1023	-22.6929						87.8	156.29	-0.649383
	87.9	68.2625	-12.3129														87.9	-25.9623	13.5132						87.9	-11.0535	-22.7315						87.9	158.36	-0.931084
	88	66.0754	-11.2143														88	-25.7711	13.6698						88	-10.8175	-22.701						88	158.148	-0.602433
	88.1	66.5332	-12.6791														88.1	-25.6999	13.6169						88.1	-10.8337	-22.9329						88.1	157.007	-1.04846
	88.2	67.4487	-14.5102														88.2	-25.7813	13.3484						88.2	-11.0087	-22.9187						88.2	157.245	-1.68229
	88.3	68.6186	-13.8388														88.3	-25.769	13.3525						88.3	-11.0433	-22.8231						88.3	157.67	-0.578958
	88.4	69.941	-11.7025														88.4	-26.0579	13.2772						88.4	-11.1532	-22.7763						88.4	157.219	-0.860658
	88.5	68.9237	-11.3974														88.5	-26.1393	13.3057						88.5	-11.1287	-22.6685						88.5	156.025	-1.65881
	88.6	66.8892	-15.975														88.6	-25.9521	13.3626						88.6	-11.0474	-23.0733						88.6	156.104	-1.87009
	88.7	67.1944	-15.7919														88.7	-25.9603	13.1531						88.7	-10.85	-22.7437						88.7	155.122	-0.532008
	88.8	68.4151	-13.1064														88.8	-26.0539	13.0412						88.8	-10.5082	-22.644						88.8	154.724	0.0548689
	88.9	67.6013	-12.8622														88.9	-25.9013	13.0371						88.9	-10.8154	-23.0448						88.9	154.22	-0.813708
	89	64.2444	-13.6557														89	-25.765	13.0005						89	-10.9843	-22.6196						89	154.937	-1.51796
	89.1	63.634	-12.2519														89.1	-25.7284	12.8886						89.1	-10.9619	-22.5728						89.1	154.247	-1.47101
	89.2	64.0918	-12.7401														89.2	-25.6409	12.852						89.2	-11.1552	-22.5159						89.2	152.787	0.266144
	89.3	63.4814	-14.6933														89.3	-25.6938	12.9679						89.3	-10.8398	-22.7844						89.3	153.981	0.148769
	89.4	65.2108	-13.5946														89.4	-25.8565	13.0615						89.4	-10.6384	-22.998						89.4	153.557	-0.860658
	89.5	64.8547	-13.9608														89.5	-25.9806	13.2894						89.5	-10.9355	-22.9675						89.5	152.044	-1.42406
	89.6	62.515	-15.3647														89.6	-26.2146	13.4338						89.6	-11.0107	-22.8292						89.6	151.62	-1.09541
	89.7	61.8538	-14.9374														89.7	-25.9237	13.3362						89.7	-11.082	-23.1832						89.7	153.185	-1.54144
	89.8	62.3116	-13.6557														89.8	-25.7385	13.1816						89.8	-10.9782	-23.0774						89.8	151.779	-2.05789
	89.9	64.8547	-14.5712														89.9	-25.4903	13.0737						89.9	-10.9049	-22.9614						89.9	151.089	-1.35363
	90	67.0418	-15.2426														90	-25.3906	13.2568						90	-10.968	-22.8841						90	151.487	-0.203357
	90.1	66.8384	-10.9701														90.1	-25.7731	13.4969						90.1	-10.8683	-22.5423						90.1	150.24	-0.508533
	90.2	66.3806	-9.07804														90.2	-25.7345	13.4644						90.2	-10.5103	-22.524						90.2	148.568	-0.954559
	90.3	67.4996	-10.726														90.3	-26.0824	13.3769						90.3	-10.4675	-22.5159						90.3	147.931	0.406995
	90.4	66.7875	-10.1156														90.4	-25.7345	13.383						90.4	-10.6547	-22.5484						90.4	148.249	0.993871
	90.5	65.1599	-10.726														90.5	-25.2991	13.5071						90.5	-10.5855	-22.7132						90.5	147.984	0.594795
	90.6	63.3797	-13.7777														90.6	-25.6775	13.6637						90.6	-10.6954	-22.7763						90.6	147.745	1.01735
	90.7	64.9565	-14.9374														90.7	-25.5107	13.7492						90.7	-10.4472	-22.5627						90.7	146.657	0.219194
	90.8	65.5668	-14.6933														90.8	-25.5005	13.6861						90.8	-10.5286	-22.7437						90.8	145.251	-1.23626
	90.9	64.8547	-13.5336														90.9	-25.4578	13.5051						90.9	-10.4635	-22.9492						90.9	145.038	-0.672858
	91	62.5659	-13.2895														91	-25.4618	13.5254						91	-10.1868	-22.8638						91	145.357	0.735646
	91.1	60.8874	-12.0688														91.1	-25.71	13.5803						91.1	-10.4045	-22.9533						91.1	145.649	0.125294
	91.2	61.3452	-13.5946														91.2	-25.4517	13.5539						91.2	-10.3556	-22.8394						91.2	144.985	-0.297257
	91.3	62.8711	-15.6088														91.3	-25.4924	13.4237						91.3	-10.435	-22.8536						91.3	146.179	-0.297257
	91.4	65.9737	-16.3412														91.4	-25.4801	13.2243						91.4	-10.4614	-23.0591						91.4	145.516	0.313095
	91.5	66.3297	-14.8764														91.5	-25.0692	13.3158						91.5	-10.2193	-22.9187						91.5	144.667	-0.109457
	91.6	65.3125	-13.7167														91.6	-25.2482	13.5559						91.6	-10.1807	-23.057						91.6	144.189	0.33657
	91.7	62.8202	-12.1298														91.7	-25.2096	13.5905						91.7	-10.1949	-23.4314						91.7	143.26	2.23805
	91.8	60.9383	-12.435														91.8	-25.2116	13.4806						91.8	-10.3048	-23.6186						91.8	142.597	2.4728
	91.9	62.0064	-12.8012														91.9	-25.7507	13.4481						91.9	-10.4492	-23.7284						91.9	143.818	0.970396
	92	62.9219	-13.4115														92	-25.6124	13.3606						92	-10.4085	-23.8363						92	145.41	-0.203357
	92.1	65.0073	-13.4726														92.1	-25.3621	13.2833						92.1	-10.5001	-24.0845						92.1	144.64	-0.320732
	92.2	66.5841	-11.8246														92.2	-25.5473	13.2996						92.2	-10.6669	-24.2249						92.2	144.561	-1.00151
	92.3	65.3634	-11.8857														92.3	-25.3296	13.2304						92.3	-10.5062	-24.0824						92.3	143.685	0.00791873
	92.4	63.4814	-13.2895														92.4	-25.5005	13.2162						92.4	-10.0708	-23.9827						92.4	143.818	1.41642
	92.5	64.1935	-13.4115														92.5	-25.6999	13.3097						92.5	-9.91618	-24.2045						92.5	143.579	1.83897
	92.6	65.2108	-13.5946														92.6	-25.6388	13.3932						92.6	-10.0871	-24.4792						92.6	143.393	1.76855
	92.7	63.8883	-13.2284														92.7	-25.6205	13.3301						92.7	-10.1542	-24.6541						92.7	143.791	1.65117
	92.8	61.803	-14.6322														92.8	-25.5575	13.4481						92.8	-10.3292	-24.823						92.8	142.73	1.4399
	92.9	60.0736	-15.0595														92.9	-25.5758	13.5946						92.9	-10.4228	-24.7192						92.9	142.517	0.38352
	93	58.2934	-13.9608														93	-25.5961	13.444						93	-10.0647	-24.707						93	142.093	-0.297257
	93.1	59.3107	-12.557														93.1	-25.474	13.4013						93.1	-10.1257	-24.4324						93.1	142.517	-0.226832
	93.2	63.0237	-12.7401														93.2	-25.3479	13.3443						93.2	-10.0525	-24.3184						93.2	141.854	0.0783439
	93.3	66.1263	-13.2895														93.3	-25.5086	13.21						93.3	-10.0138	-24.41						93.3	141.137	0.125294
	93.4	65.8211	-14.266														93.4	-25.6755	13.208						93.4	-10.2214	-24.4975						93.4	140.421	-0.226832
	93.5	65.9228	-14.3881														93.5	-25.9094	13.2202						93.5	-9.97314	-24.7213						93.5	140.341	0.360045
	93.6	68.0591	-14.6933														93.6	-26.0071	13.3423						93.6	-10.026	-25.0712						93.6	140.607	1.346
	93.7	67.9573	-13.8998														93.7	-25.9928	13.4481						93.7	-10.2051	-24.9349						93.7	140.447	0.172244
	93.8	65.5159	-13.8998														93.8	-25.5758	13.5051						93.8	-10.321	-25.0041						93.8	140.607	-0.907609
	93.9	62.8711	-13.9608														93.9	-25.1912	13.5559						93.9	-10.378	-25.0488						93.9	140.872	-0.156407
	94	63.4306	-13.4726														94	-25.3967	13.5376						94	-10.2763	-25.057						94	141.987	0.453945
	94.1	68.5168	-12.557														94.1	-25.5351	13.4379						94.1	-10.1095	-25.2828						94.1	141.164	0.360045
	94.2	71.8738	-13.4115														94.2	-25.472	13.3402						94.2	-10.3821	-25.354						94.2	141.323	0.172244
	94.3	70.8057	-13.8998														94.3	-25.3174	13.2284						94.3	-10.4268	-25.4374						94.3	140.978	0.899971
	94.4	66.8892	-15.2426														94.4	-25.2014	13.3382						94.4	-10.0871	-25.4985						94.4	141.084	1.0643
	94.5	64.0918	-15.4257														94.5	-25.3011	13.3565						94.5	-10.1908	-25.4191						94.5	139.413	0.148769
	94.6	66.0246	-15.3036														94.6	-25.3581	13.2996						94.6	-10.258	-25.1912						94.6	138.033	-0.508533
	94.7	66.8892	-17.623														94.7	-25.3825	13.4155						94.7	-10.3048	-24.9573						94.7	137.688	0.61827
	94.8	67.2453	-15.7919														94.8	-25.5269	13.2853						94.8	-10.6425	-25.0224						94.8	137.29	0.759121
	94.9	65.5668	-11.5194														94.9	-25.533	13.1083						94.9	-10.4838	-24.9959						94.9	136.892	-0.649383
	95	65.6685	-9.81046														95	-25.5941	13.21						95	-10.4716	-24.6969						95	136.148	-0.766758
	95.1	67.6522	-10.6649														95.1	-25.5554	13.503						95.1	-10.4329	-24.821						95.1	137.077	-0.109457
	95.2	68.8729	-10.5429														95.2	-25.5412	13.5803						95.2	-10.553	-24.9919						95.2	136.467	-0.226832
	95.3	67.3979	-10.1156														95.3	-25.4639	13.5518						95.3	-11.0067	-25.0244						95.3	135.591	-0.954559
	95.4	65.5159	-10.6649														95.4	-25.295	13.5376						95.4	-10.9619	-25.0651						95.4	135.326	-0.837183
	95.5	65.6685	-12.0688														95.5	-25.4781	13.3565						95.5	-10.5448	-24.6379						95.5	135.724	0.66522
	95.6	64.8039	-11.7636														95.6	-25.5066	13.3036						95.6	-10.5204	-24.469						95.6	135.936	1.74507
	95.7	64.4478	-10.4818														95.7	-25.4557	13.5742						95.7	-10.3699	-24.353						95.7	134.291	0.946921
	95.8	63.7357	-8.65079														95.8	-25.4191	13.8184						95.8	-10.6079	-24.1862						95.8	133.707	0.47742
	95.9	64.753	-10.1767														95.9	-25.2136	13.9262						95.9	-10.9538	-24.292						95.9	132.884	2.3789
	96	67.1435	-12.9233														96	-25.1058	14.0055						96	-10.8805	-24.2594						96	132.46	2.12067
	96.1	67.8048	-14.5102														96.1	-25.2299	13.8692						96.1	-10.8195	-24.2778						96.1	131.053	1.48685
	96.2	64.9565	-16.7074														96.2	-25.2462	13.6312						96.2	-10.7076	-24.3978						96.2	131.903	1.7216
	96.3	60.328	-14.144														96.3	-25.2767	13.6352						96.3	-10.3434	-24.3022						96.3	132.593	0.61827
	96.4	61.04	-10.787														96.4	-25.3174	13.7105						96.4	-10.7015	-24.4059						96.4	131.213	-1.16583
	96.5	64.3461	-9.56632														96.5	-25.2625	13.6719						96.5	-10.85	-24.2411						96.5	130.257	-0.578958
	96.6	66.0754	-9.26114														96.6	-25.6022	13.8265						96.6	-10.3719	-24.1231						96.6	131.16	0.61827
	96.7	64.6004	-9.74942														96.7	-25.4639	13.8977						96.7	-10.435	-24.5443						96.7	131.717	0.313095
	96.8	62.4133	-11.0312														96.8	-25.3499	13.8875						96.8	-10.3251	-24.4832						96.8	128.134	0.172244
	96.9	60.684	-13.4726														96.9	-25.2747	13.7146						96.9	-10.3699	-24.5341						96.9	127.604	2.14415
	97	59.9719	-13.7777														97	-25.1668	13.7227						97	-10.3821	-24.5443						97	129.01	2.77798
	97.1	61.5487	-13.5336														97.1	-25.1078	13.8041						97.1	-10.3617	-24.3103						97.1	130.761	0.453945
	97.2	62.3116	-11.7636														97.2	-24.9451	13.8957						97.2	-10.4431	-24.3998						97.2	130.231	-2.38654
	97.3	61.9047	-10.9701														97.3	-25.0183	13.8367						97.3	-10.4919	-24.526						97.3	128.93	-2.03441
	97.4	61.1418	-11.0922														97.4	-25.0163	13.7207						97.4	-10.5469	-24.4649						97.4	128.798	-1.56491
	97.5	62.515	-10.8481														97.5	-25.1851	13.857						97.5	-10.5103	-24.0112						97.5	128.824	-0.860658
	97.6	62.9219	-13.1064														97.6	-25.3805	14.093						97.6	-10.4574	-24.1252						97.6	128.559	0.47742
	97.7	61.7012	-14.205														97.7	-25.3316	13.6983						97.7	-10.1278	-24.5036						97.7	127.524	1.29905
	97.8	59.3107	-10.6039														97.8	-25.2075	13.3972						97.8	-10.2132	-24.4222						97.8	128.851	-0.0390314
	97.9	57.5305	-11.4584														97.9	-25.2096	13.8265						97.9	-10.3149	-24.1943						97.9	127.63	-1.18931
	98	59.2598	-11.2753														98	-25.2808	14.0951						98	-10.201	-23.8586						98	126.038	-1.87009
	98.1	61.1418	-10.5429														98.1	-25.5575	14.1439						98.1	-10.3007	-23.7976						98.1	124.791	-2.45696
	98.2	60.8366	-8.71182														98.2	-25.4191	14.034						98.2	-10.3638	-23.997						98.2	124.127	-2.24569
	98.3	61.3961	-7.12491														98.3	-25.1343	13.6637						98.3	-10.3129	-24.2859						98.3	124.658	-2.43349
	98.4	62.6676	-9.81046														98.4	-24.9715	13.4277						98.4	-10.2091	-24.1069						98.4	125.321	-3.06731
	98.5	64.397	-14.0219														98.5	-24.9166	13.4766						98.5	-10.0972	-24.0072						98.5	125.321	-2.73866
	98.6	66.8384	-12.1298														98.6	-25.2075	13.3891						98.6	-10.1481	-24.0214						98.6	124.26	-1.16583
	98.7	66.6349	-9.13907														98.7	-25.1872	13.4216						98.7	-10.1969	-23.9176						98.7	123.835	-1.72924
	98.8	63.8883	-10.6649														98.8	-25.2543	13.6108						98.8	-10.2091	-23.7793						98.8	124.233	-1.11888
	98.9	62.0064	-9.81046														98.9	-25.293	13.6088						98.9	-10.4818	-23.9075						98.9	124.844	0.453945
	99	58.4969	-7.30802														99	-25.1811	13.562						99	-10.3516	-23.995						99	122.774	0.0783439
	99.1	56.3098	-8.40665														99.1	-25.3479	13.6027						99.1	-10.024	-24.0214						99.1	122.588	-0.884134
	99.2	59.1581	-12.2519														99.2	-25.2625	13.6698						99.2	-9.85107	-24.0987						99.2	124.764	-0.438107
	99.3	61.803	-13.9608														99.3	-25.3052	13.6068						99.3	-9.847	-23.9827						99.3	123.703	-0.625908
	99.4	62.3625	-15.4257														99.4	-25.6002	13.5173						99.4	-9.86938	-23.9685						99.4	122.057	-1.63534
	99.5	62.3625	-16.5854														99.5	-25.4089	13.5071						99.5	-9.85514	-23.9868						99.5	121.129	-1.63534
	99.6	62.0573	-15.7309														99.6	-25.0997	13.5518						99.6	-10.0505	-23.9461						99.6	121.022	-1.28321
	99.7	59.7685	-13.7777														99.7	-25.2909	13.4399						99.7	-10.0016	-24.0723						99.7	120.837	-1.21278
	99.8	58.8529	-12.9843														99.8	-25.2848	13.4074						99.8	-9.98739	-24.1699						99.8	121.314	-1.00151
	99.9	59.209	-13.8998														99.9	-25.5005	13.6475						99.9	-9.87956	-24.115						99.9	120.943	0.594795
	100	59.209	-15.1816														100	-25.8443	13.6129						100	-10.0159	-24.2513						100	120.253	0.57132
	100.1	59.0055	-15.1205														100.1	-25.9074	13.4196						100.1	-9.97314	-24.2981						100.1	120.598	-0.156407
	100.2	59.209	-14.3271														100.2	-25.8158	13.6658						100.2	-9.76766	-23.8302						100.2	119.324	-0.555483
	100.3	59.8702	-11.8246														100.3	-25.6185	13.6556						100.3	-10.0321	-23.4639						100.3	118.581	-2.22221
	100.4	61.04	-11.3974														100.4	-25.3174	13.5579						100.4	-10.3109	-23.1771						100.4	117.997	-2.31611
	100.5	61.1926	-11.0312														100.5	-25.2848	13.5844						100.5	-10.2173	-23.3093						100.5	118.05	-1.54144
	100.6	59.9719	-9.99356														100.6	-25.5269	13.5681						100.6	-9.96094	-23.704						100.6	117.175	-0.226832
	100.7	59.3616	-9.017														100.7	-25.5412	13.6332						100.7	-9.88566	-23.7895						100.7	117.679	0.172244
	100.8	60.0228	-9.62735														100.8	-25.4008	13.5376						100.8	-9.91821	-23.8037						100.8	118.263	-0.0155563
	100.9	61.3452	-10.4208														100.9	-25.1729	13.2752						100.9	-10.0566	-23.6165						100.9	117.201	-0.0859815
	101	61.9556	-9.13907														101	-25.2014	13.0717						101	-9.98332	-23.3805						101	115.237	-0.320732
	101.1	60.2771	-7.9794														101.1	-25.4313	13.2731						101.1	-9.83276	-23.4599						101.1	115.264	0.500895
	101.2	59.3616	-7.85733														101.2	-25.7019	13.3077						101.2	-9.51335	-23.5168						101.2	116.246	0.899971
	101.3	57.8865	-9.93253														101.3	-25.3418	13.3687						101.3	-9.57845	-23.3826						101.3	114.494	0.148769
	101.4	59.6667	-10.1767														101.4	-25.1607	13.5091						101.4	-9.74325	-23.466						101.4	115.423	-0.508533
	101.5	60.4297	-9.68839														101.5	-25.2218	13.503						101.5	-9.76359	-23.5697						101.5	116.564	0.876496
	101.6	60.328	-11.2753														101.6	-25.2665	13.4705						101.6	-9.98739	-23.5677						101.6	116.803	1.4399
	101.7	58.446	-14.144														101.7	-25.3784	13.3443						101.7	-9.77987	-23.5494						101.7	115.476	-0.438107
	101.8	61.0909	-12.9843														101.8	-25.2116	13.2975						101.8	-9.66797	-23.6247						101.8	114.362	-1.61186
	101.9	64.8547	-10.787														101.9	-25.0346	13.501						101.9	-9.66593	-23.5189						101.9	113.857	-1.72924
	102	64.4987	-9.87149														102	-24.9349	13.6169						102	-9.36483	-23.7162						102	113.698	-2.41001
	102.1	61.7521	-12.3129														102.1	-25.1607	13.5864						102.1	-9.63542	-23.7528						102.1	113.698	-3.34901
	102.2	61.7521	-13.4726														102.2	-25.3723	13.56						102.2	-9.53979	-23.6308						102.2	112.186	-1.94051
	102.3	61.6504	-13.8388														102.3	-25.356	13.5071						102.3	-9.65373	-23.6023						102.3	111.204	-0.907609
	102.4	61.8538	-13.8388														102.4	-25.3845	13.5722						102.4	-9.85514	-23.4111						102.4	110.487	-0.884134
	102.5	62.7694	-13.8388														102.5	-25.2848	13.7695						102.5	-9.67407	-23.35						102.5	111.31	-2.01094
	102.6	61.6504	-14.5102														102.6	-25.2706	13.7919						102.6	-9.80835	-23.4538						102.6	110.779	-1.35363
	102.7	60.5823	-16.036														102.7	-25.2096	13.621						102.7	-9.7168	-23.5616						102.7	110.089	0.876496
	102.8	58.09	-16.8905														102.8	-25.0977	13.4379						102.8	-9.64559	-23.5799						102.8	110.699	0.759121
	102.9	55.6486	-17.1347														102.9	-25.0427	13.3647						102.9	-9.8938	-23.6532						102.9	110.859	0.946921
	103	57.2762	-16.036														103	-25.1851	13.3484						103	-10.0321	-23.6633						103	111.071	1.27557
	103.1	58.6495	-12.6791														103.1	-25.472	13.2365						103.1	-10.1054	-23.6145						103.1	110.646	0.195719
	103.2	59.0564	-11.0312														103.2	-25.4679	13.1307						103.2	-10.1766	-23.5657						103.2	110.355	-1.25973
	103.3	57.6322	-11.0922														103.3	-25.411	13.0147						103.3	-10.3739	-23.525						103.3	108.683	-0.320732
	103.4	58.1917	-11.8857														103.4	-25.1282	12.8886						103.4	-10.1786	-23.4172						103.4	108.046	-1.30668
	103.5	58.6495	-12.8012														103.5	-24.9776	12.97						103.5	-10.2315	-23.5453						103.5	107.86	-1.14236
	103.6	62.6676	-14.5102														103.6	-25.057	13.0819						103.6	-10.3536	-23.5881						103.6	108.895	0.453945
	103.7	66.4823	-13.8998														103.7	-25.0102	13.0046						103.7	-10.4919	-23.4497						103.7	110.434	0.688695
	103.8	65.1599	-11.3363														103.8	-25.2604	13.1307						103.8	-10.6669	-23.5616						103.8	109.611	0.00791873
	103.9	61.4469	-10.4818														103.9	-25.2625	13.2121						103.9	-10.7381	-23.6532						103.9	108.072	0.33657
	104	57.2762	-8.40665														104	-25.0732	13.0391						104	-10.7992	-23.7284						104	106.719	1.20515
	104.1	55.3434	-5.23282														104.1	-25.0977	13.2853						104.1	-10.7625	-23.9522						104.1	106.002	2.70755
	104.2	55.7503	-7.61319														104.2	-25.118	13.5661						104.2	-10.5286	-23.7712						104.2	105.684	2.33195
	104.3	57.3271	-12.6791														104.3	-24.9939	13.4501						104.3	-10.2987	-23.4558						104.3	107.462	0.899971
	104.4	59.3107	-13.1064														104.4	-25.2523	13.4033						104.4	-10.4757	-23.4436						104.4	107.621	0.970396
	104.5	60.1245	-12.8012														104.5	-25.3642	13.6088						104.5	-10.4187	-23.6837						104.5	106.719	1.27557
	104.6	60.5314	-11.7636														104.6	-25.1424	13.6291						104.6	-10.5387	-23.7895						104.6	105.631	1.04082
	104.7	61.1418	-8.65079														104.7	-25.0122	13.5213						104.7	-10.6242	-23.822						104.7	104.596	0.33657
	104.8	61.8538	-6.9418														104.8	-24.7233	13.2996						104.8	-10.1664	-23.8098						104.8	104.623	-0.0390314
	104.9	58.8529	-8.34561														104.9	-25.002	13.0127						104.9	-10.2275	-23.7874						104.9	105.764	1.13472
	105	54.9874	-9.81046														105	-25.5107	13.1226						105	-10.6771	-23.641						105	106.639	1.65117
	105.1	54.4788	-9.50528														105.1	-25.4211	13.2833						105.1	-10.9395	-23.3988						105.1	104.384	1.2521
	105.2	58.1409	-10.2377														105.2	-25.5025	13.09						105.2	-10.8419	-23.0672						105.2	104.118	1.58075
	105.3	57.9374	-11.0922														105.3	-25.6592	12.9822						105.3	-10.557	-22.8516						105.3	103.986	2.6606
	105.4	56.9202	-9.74942														105.4	-25.6368	12.9191						105.4	-10.5428	-22.998						105.4	104.065	2.40237
	105.5	57.3779	-11.3363														105.5	-25.8586	12.9313						105.5	-10.3923	-23.3276						105.5	103.614	2.0033
	105.6	57.3779	-12.3129														105.6	-25.9359	12.9049						105.6	-10.0952	-23.7244						105.6	102.738	1.86245
	105.7	57.3271	-9.93253														105.7	-25.8931	12.8499						105.7	-10.3699	-23.5352						105.7	102.446	1.58075
	105.8	57.2762	-7.55216														105.8	-25.887	12.9496						105.8	-10.5082	-23.6084						105.8	101.703	2.0033
	105.9	57.2762	-9.68839														105.9	-25.9725	13.1266						105.9	-10.4899	-23.468						105.9	103.773	2.16762
	106	54.8857	-11.9467														106	-26.0417	12.9557						106	-10.4451	-23.704						106	104.357	1.6277
	106.1	53.6141	-12.0077														106.1	-25.9664	12.9211						106.1	-10.2885	-23.8586						106.1	103.694	-0.0859815
	106.2	55.3943	-12.1298														106.2	-25.8626	13.1246						106.2	-10.2214	-23.8383						106.2	101.465	-0.485058
	106.3	57.2253	-12.435														106.3	-25.9745	13.1775						106.3	-10.1807	-24.0214						106.3	101.491	0.43047
	106.4	56.2081	-12.6791														106.4	-26.1292	13.1307						106.4	-10.1888	-24.0173						106.4	100.828	0.594795
	106.5	53.7158	-12.496														106.5	-25.9176	13.092						106.5	-10.2702	-24.3449						106.5	100.244	0.641745
	106.6	52.4442	-12.6791														106.6	-25.8464	13.1755						106.6	-10.0708	-24.2472						106.6	99.6335	-0.320732
	106.7	52.9529	-9.81046														106.7	-25.8423	13.2202						106.7	-10.0972	-23.9258						106.7	98.7578	0.101819
	106.8	55.2926	-7.55216														106.8	-25.828	13.0656						106.8	-9.93856	-23.6593						106.8	99.3151	0.0548689
	106.9	57.0219	-7.43009														106.9	-25.8077	13.0697						106.9	-9.85311	-23.3968						106.9	98.8905	0.0313938
	107	57.4796	-8.16251														107	-25.651	13.2528						107	-9.6578	-23.3643						107	100.27	-0.602433
	107.1	54.5296	-9.32218														107.1	-25.5432	13.4298						107.1	-9.60083	-23.4151						107.1	101.093	0.125294
	107.2	52.8003	-12.3739														107.2	-25.8118	13.5112						107.2	-9.80225	-23.6348						107.2	100.801	0.735646
	107.3	54.8857	-12.6791														107.3	-25.8748	13.4094						107.3	-9.93245	-24.115						107.3	98.8374	-0.0155563
	107.4	55.3434	-12.1908														107.4	-26.1271	13.3728						107.4	-9.98128	-24.1435						107.4	97.0329	-0.414632
	107.5	53.8684	-11.3974														107.5	-26.239	13.0961						107.5	-9.93449	-23.7813						107.5	97.2718	0.289619
	107.6	52.8511	-9.44425														107.6	-26.0152	12.911						107.6	-9.74325	-23.6165						107.6	97.9352	2.33195
	107.7	55.6995	-8.34561														107.7	-26.178	12.9903						107.7	-9.72697	-23.7244						107.7	97.6963	1.55727
	107.8	55.14	-8.10147														107.8	-26.1861	13.0188						107.8	-9.69849	-23.9319						107.8	97.3779	0.33657
	107.9	50.0537	-9.20011														107.9	-26.237	12.9334						107.9	-9.46859	-23.9746						107.9	99.5539	0.500895
	108	43.8485	-9.81046														108	-26.0986	13.1897						108	-9.69442	-23.94						108	99.3151	1.18167
	108.1	42.8821	-9.26114														108.1	-25.9705	13.3708						108.1	-9.80632	-24.1475						108.1	97.6167	0.47742
	108.2	48.2735	-8.28458														108.2	-26.355	13.1368						108.2	-10.0484	-24.1353						108.2	96.4226	0.946921
	108.3	53.6141	-7.85733														108.3	-26.5015	13.0636						108.3	-10.1318	-24.0865						108.3	97.3248	1.01735
	108.4	54.7331	-9.017														108.4	-26.5767	13.0107						108.4	-10.0281	-24.115						108.4	98.3863	0.876496
	108.5	53.1055	-9.07804														108.5	-26.5869	12.8581						108.5	-10.0159	-23.7976						108.5	97.9617	0.172244
	108.6	48.6295	-9.62735														108.6	-26.2736	12.8459						108.6	-9.74528	-23.4884						108.6	98.1475	-1.07193
	108.7	45.8321	-9.87149														108.7	-26.1902	13.09						108.7	-9.69849	-23.3276						108.7	98.6782	-0.649383
	108.8	47.714	-9.56632														108.8	-26.4933	13.2365						108.8	-9.51131	-23.3215						108.8	98.864	0.289619
	108.9	49.6977	-11.0312														108.9	-26.4771	13.2263						108.9	-9.48893	-23.6369						108.9	97.6698	1.27557
	109	50.2572	-11.1532														109	-26.5442	13.1897						109	-9.729	-23.7						109	96.6614	1.5338
	109.1	47.714	-11.9467														109.1	-26.6012	13.1429						109.1	-9.69238	-23.5942						109.1	96.7941	0.993871
	109.2	45.2726	-12.1298														109.2	-26.3245	13.1897						109.2	-9.47469	-23.6267						109.2	96.4756	1.76855
	109.3	45.5778	-11.2143														109.3	-26.6073	13.2324						109.3	-9.26514	-23.6023						109.3	95.9184	1.97982
	109.4	49.2908	-10.2987														109.4	-26.4832	13.0941						109.4	-9.38721	-23.6633						109.4	95.653	0.946921
	109.5	50.7658	-10.9091														109.5	-26.3916	13.0066						109.5	-9.48486	-23.6613						109.5	96.2633	-0.250307
	109.6	48.833	-9.13907														109.6	-26.7537	13.1958						109.6	-9.67814	-23.6938						109.6	95.5203	-0.203357
	109.7	47.0528	-8.22354														109.7	-26.5035	13.1693						109.7	-9.91618	-23.7223						109.7	96.1572	-0.719808
	109.8	46.7476	-10.9701														109.8	-26.6459	13.0574						109.8	-9.68425	-23.5535						109.8	96.1041	-0.954559
	109.9	46.8494	-12.435														109.9	-26.7639	13.0147						109.9	-9.87549	-23.6247						109.9	95.6265	0.0548689
	110	47.1037	-12.0688														110	-26.4221	12.8743						110	-9.95687	-23.5087						110	93.4239	0.38352
	110.1	47.3071	-11.0312														110.1	-26.6215	12.797						110.1	-9.71069	-23.525						110.1	92.7605	-0.0859815
	110.2	46.8494	-11.0312														110.2	-26.475	12.8682						110.2	-9.96094	-23.5697						110.2	92.6012	-0.790233
	110.3	43.7976	-9.50528														110.3	-26.4221	12.856						110.3	-9.95483	-23.5433						110.3	92.7339	-0.860658
	110.4	43.3907	-7.91837														110.4	-26.7415	12.7869						110.4	-9.94873	-23.5107						110.4	93.6893	-1.30668
	110.5	45.2218	-7.36905														110.5	-26.5869	12.856						110.5	-10.1339	-23.2951						110.5	94.2465	-1.14236
	110.6	48.833	-7.49112														110.6	-26.8799	12.9944						110.6	-9.9467	-23.0835						110.6	95.1753	-0.696333
	110.7	49.2399	-6.63663														110.7	-26.7171	13.1185						110.7	-9.7758	-23.1628						110.7	94.6977	-0.0625064
	110.8	47.1037	-4.62247														110.8	-26.3265	13.0432						110.8	-9.87345	-23.5433						110.8	94.8569	-0.954559
	110.9	44.2045	-5.84317														110.9	-26.3062	12.9985						110.9	-9.98739	-23.5942						110.9	93.9812	-1.70576
	111	42.7295	-6.7587														111	-26.3163	13.2385						111	-9.8877	-23.4802						111	94.2465	-0.179882
	111.1	46.239	-6.7587														111.1	-26.4323	13.2996						111.1	-9.71476	-23.4985						111.1	93.7689	0.38352
	111.2	50.1554	-7.7963														111.2	-26.6398	13.2426						111.2	-9.63135	-23.5636						111.2	93.6893	-0.297257
	111.3	51.3253	-7.91837														111.3	-26.886	13.3138						111.3	-9.70866	-23.5921						111.3	94.8303	-0.0155563
	111.4	48.833	-8.71182														111.4	-26.9714	13.1551						111.4	-9.53776	-23.4355						111.4	94.5915	0.688695
	111.5	47.9175	-10.2987														111.5	-27.183	12.8723						111.5	-9.71476	-23.4314						111.5	93.5035	0.313095
	111.6	49.6468	-11.5805														111.6	-27.0874	12.9049						111.6	-9.77173	-23.5433						111.6	92.6543	-0.344207
	111.7	50.4606	-13.2284														111.7	-26.9511	13.1348						111.7	-9.79614	-23.4762						111.7	94.0873	-0.907609
	111.8	48.9347	-11.9467														111.8	-26.9491	13.1165						111.8	-9.61711	-23.4131						111.8	95.4142	-0.978034
	111.9	46.239	-10.3598														111.9	-26.8901	13.1653						111.9	-9.46655	-23.4436						111.9	94.9896	-0.461582
	112	46.4425	-10.2377														112	-27.004	13.2528						112	-9.69849	-23.4029						112	93.132	-1.33016
	112.1	46.5442	-11.9467														112.1	-27.1606	13.0982						112.1	-9.64966	-23.4619						112.1	92.4686	-1.23626
	112.2	46.7985	-12.0077														112.2	-27.2135	12.8906						112.2	-9.59473	-23.0896						112.2	92.4951	-0.367682
	112.3	46.2899	-11.6415														112.3	-27.1403	13.1327						112.3	-9.56421	-22.9004						112.3	92.3889	0.57132
	112.4	49.3925	-10.4818														112.4	-27.065	13.2121						112.4	-9.63135	-23.0916						112.4	94.0077	0.266144
	112.5	50.7658	-7.12491														112.5	-26.9653	13.1531						112.5	-9.91211	-23.0672						112.5	94.4588	-0.273782
	112.6	48.6295	-5.59903														112.6	-26.8941	13.1653						112.6	-9.95483	-23.0164						112.6	93.6893	-0.602433
	112.7	44.4079	-6.08731														112.7	-26.9145	13.1449						112.7	-9.60083	-23.1669						112.7	92.6012	0.853021
	112.8	43.8485	-7.9794														112.8	-26.9897	13.1348						112.8	-9.23259	-22.878						112.8	92.2828	1.76855
	112.9	48.9347	-12.3129														112.9	-27.006	13.1348						112.9	-9.23869	-22.5342						112.9	91.8051	0.38352
	113	51.8339	-15.8529														113	-27.1627	13.2263						113	-9.28141	-22.8333						113	92.3624	-1.00151
	113.1	49.9011	-13.7167														113.1	-27.1322	13.2609						113.1	-9.47469	-22.7356						113.1	93.5566	-0.625908
	113.2	46.9002	-9.07804														113.2	-27.0284	13.1409						113.2	-9.87956	-22.9574						113.2	92.442	-0.884134
	113.3	45.3235	-7.55216														113.3	-26.9287	12.9924						113.3	-9.77173	-22.935						113.3	92.6808	-1.70576
	113.4	45.12	-7.49112														113.4	-26.6886	13.0168						113.4	-9.63949	-22.7051						113.4	93.0789	-1.35363
	113.5	44.5605	-5.78214														113.5	-26.7537	13.0025						113.5	-9.45842	-23.0693						113.5	93.477	-1.09541
	113.6	43.8993	-6.69766														113.6	-27.1077	12.8479						113.6	-9.49504	-23.0794						113.6	93.2381	-0.0625064
	113.7	44.0519	-10.1767														113.7	-27.1912	12.8337						113.7	-9.72493	-22.7966						113.7	93.5831	-0.532008
	113.8	45.7304	-14.205														113.8	-26.9775	12.8154						113.8	-9.18783	-22.9757						113.8	94.1138	-2.45696
	113.9	48.5278	-10.2377														113.9	-26.7741	12.8581						113.9	-9.11662	-22.876						113.9	94.0873	-3.13774
	114	50.1046	-6.45352														114	-26.9267	13.0574						114	-9.26514	-22.7478						114	93.2381	-1.96399
	114.1	46.9002	-7.85733														114.1	-26.9145	13.1938						114.1	-9.16138	-22.8333						114.1	91.2213	-1.65881
	114.2	44.6114	-7.06388														114.2	-26.9857	13.2324						114.2	-9.21021	-22.996						114.2	90.7436	-2.99689
	114.3	46.4933	-4.86661														114.3	-26.9267	13.2162						114.3	-8.98031	-23.3073						114.3	90.9029	-2.76214
	114.4	48.1718	-6.63663														114.4	-26.6846	13.0941						114.4	-8.98031	-23.1527						114.4	90.9825	-1.75271
	114.5	49.3416	-10.6039														114.5	-26.7293	12.9517						114.5	-9.17969	-23.3012						114.5	91.0356	-2.52739
	114.6	48.1718	-10.9091														114.6	-26.7924	13.0391						114.6	-9.38314	-23.3622						114.6	90.8498	-2.94994
	114.7	48.2735	-8.28458														114.7	-26.7822	12.9334						114.7	-9.27734	-23.1323						114.7	89.7883	-1.70576
	114.8	48.1209	-7.67423														114.8	-26.6113	12.7136						114.8	-9.16545	-23.0164						114.8	89.4699	-0.367682
	114.9	46.3407	-8.10147														114.9	-26.5076	12.854						114.9	-9.21427	-22.7661						114.9	90.5048	0.172244
	115	44.2045	-10.2377														115	-26.5544	12.8804						115	-9.45231	-22.9187						115	90.3987	0.172244
	115.1	44.4079	-10.4818														115.1	-26.7151	12.5427						115.1	-9.51131	-23.3114						115.1	91.0356	-0.391157
	115.2	45.9847	-7.18595														115.2	-26.5706	12.439						115.2	-9.29565	-23.3622						115.2	91.5928	-1.47101
	115.3	47.3071	-5.7211														115.3	-26.4506	12.6038						115.3	-9.611	-23.5087						115.3	90.4252	-3.30206
	115.4	46.9002	-9.68839														115.4	-26.3692	12.5265						115.4	-9.56624	-23.4701						115.4	87.1081	-3.06731
	115.5	47.4088	-7.18595														115.5	-26.5238	12.4308						115.5	-9.39738	-23.1567						115.5	86.9754	-2.90299
	115.6	49.2399	-4.13419														115.6	-26.3184	12.6261						115.6	-9.40552	-22.9777						115.6	88.6738	-2.05789
	115.7	49.5959	-7.24698														115.7	-26.3204	12.5977						115.7	-9.19596	-22.8536						115.7	89.7352	-1.70576
	115.8	46.595	-9.017														115.8	-26.4506	12.3332						115.8	-9.28955	-23.0326						115.8	89.3372	-2.10484
	115.9	45.0183	-6.57559														115.9	-26.1698	12.4919						115.9	-9.54183	-23.4273						115.9	88.4084	-1.98746
	116	45.883	-4.98868														116	-26.5462	12.7136						116	-9.42586	-23.5657						116	89.231	-2.50391
	116.1	46.3916	-5.29386														116.1	-26.7069	12.6404						116.1	-9.52555	-23.5352						116.1	87.4	-2.38654
	116.2	44.9166	-6.02628														116.2	-26.3692	12.5915						116.2	-9.66187	-23.4721						116.2	85.5689	-2.22221
	116.3	46.1881	-7.43009														116.3	-26.475	12.6567						116.3	-9.5459	-23.4904						116.3	85.3036	-1.82314
	116.4	47.8666	-7.55216														116.4	-26.5442	12.7482						116.4	-9.85718	-23.2707						116.4	88.1696	-2.01094
	116.5	48.4261	-8.46768														116.5	-26.4648	12.6546						116.5	-9.67	-23.173						116.5	88.9126	-2.31611
	116.6	46.9002	-10.4208														116.6	-26.2309	12.5875						116.6	-9.62321	-23.0591						116.6	88.0369	-2.10484
	116.7	45.6795	-11.2143														116.7	-26.3082	12.4512						116.7	-9.65983	-22.8109						116.7	86.71	-1.23626
	116.8	42.6278	-11.7025														116.8	-26.4506	12.5529						116.8	-9.493	-22.9838						116.8	86.3385	-1.18931
	116.9	41.4579	-11.3363														116.9	-26.5116	12.7279						116.9	-9.68018	-22.876						116.9	86.312	-2.19874
	117	43.7467	-9.87149														117	-26.5422	12.7828						117	-9.77376	-22.8292						117	84.534	-1.98746
	117.1	46.5442	-9.07804														117.1	-26.2695	12.9537						117.1	-9.67407	-22.8373						117.1	85.1178	-1.72924
	117.2	48.0701	-8.83389														117.2	-26.4425	13.0371						117.2	-9.68831	-22.7539						117.2	86.5773	-2.01094
	117.3	46.5442	-8.71182														117.3	-26.2349	12.8479						117.3	-9.7229	-22.7417						117.3	87.6919	-3.18469
	117.4	43.289	-7.61319														117.4	-26.1637	12.5773						117.4	-9.67407	-22.7559						117.4	87.4	-3.93589
	117.5	42.526	-6.63663														117.5	-26.5788	12.5142						117.5	-9.88566	-22.8414						117.5	87.9838	-2.66824
	117.6	44.001	-7.49112														117.6	-26.5157	12.5895						117.6	-9.80225	-23.0326						117.6	89.178	-1.54144
	117.7	45.883	-7.91837														117.7	-26.4364	12.6567						117.7	-9.63135	-23.0652						117.7	88.7799	-1.25973
	117.8	45.3235	-7.67423														117.8	-26.1475	12.6221						117.8	-9.60286	-22.9858						117.8	88.2492	-2.26916
	117.9	44.3062	-8.40665														117.9	-25.9766	12.6709						117.9	-9.51742	-23.0042						117.9	88.0369	-3.16121
	118	43.3907	-11.4584														118	-26.1861	12.8357						118	-9.35872	-22.9574						118	88.0634	-2.71519
	118.1	44.6114	-13.5336														118.1	-26.2187	12.7197						118.1	-9.71476	-22.8048						118.1	86.9489	-1.35363
	118.2	46.4425	-12.1298														118.2	-26.1393	12.6099						118.2	-9.66797	-22.9126						118.2	87.745	-1.58839
	118.3	47.0528	-12.3129														118.3	-26.1698	12.7543						118.3	-9.40552	-23.1222						118.3	88.1696	-1.79966
	118.4	45.4252	-12.2519														118.4	-26.0356	12.7686						118.4	-9.42179	-22.7824						118.4	88.6472	-1.30668
	118.5	42.6786	-10.787														118.5	-25.9623	12.7604						118.5	-9.35059	-22.7824						118.5	87.8776	-1.61186
	118.6	40.8476	-9.87149														118.6	-26.1108	12.7991						118.6	-9.49504	-22.7824						118.6	87.2673	-3.39596
	118.7	41.0002	-8.34561														118.7	-26.0946	12.8276						118.7	-9.40959	-22.701						118.7	87.5592	-2.66824
	118.8	40.5424	-8.65079														118.8	-26.1475	12.7991						118.8	-9.73511	-22.7458						118.8	86.365	-0.0859815
	118.9	40.5424	-9.13907														118.9	-26.4323	12.7279						118.9	-9.95687	-22.6868						118.9	85.622	-1.23626
	119	41.051	-8.95597														119	-26.3631	12.7075						119	-9.85514	-22.6522						119	84.0298	-2.41001
	119.1	41.0002	-7.06388														119.1	-26.1149	12.6648						119.1	-9.38517	-22.6868						119.1	85.4893	-2.66824
	119.2	39.2708	-8.22354														119.2	-26.0111	12.5061						119.2	-9.23869	-22.6461						119.2	85.3566	-2.62129
	119.3	40.5933	-6.9418														119.3	-25.9013	12.5448						119.3	-9.40145	-22.8719						119.3	85.9935	-2.29264
	119.4	41.9157	-5.41593														119.4	-25.9054	12.4715						119.4	-9.18172	-23.0469						119.4	86.7896	-2.73866
	119.5	42.1191	-4.07315														119.5	-26.1475	12.3657						119.5	-9.27327	-22.9106						119.5	88.1696	-3.53682
	119.6	42.6786	-2.54727														119.6	-26.3285	12.4512						119.6	-9.66797	-23.0021						119.6	88.7534	-3.20816
	119.7	42.9838	-3.95108														119.7	-26.3102	12.4186						119.7	-9.77783	-23.0896						119.7	87.6388	-2.83256
	119.8	40.4407	-6.14835														119.8	-26.4709	12.2579						119.8	-9.4401	-23.116						119.8	86.9223	-2.85604
	119.9	37.7958	-8.04044														119.9	-26.416	12.1948						119.9	-9.35872	-23.0509						119.9	85.6751	-1.07193
	120	37.2363	-8.89493														120	-26.2207	12.0809						120	-9.36279	-23.1628						120	85.7281	-0.0390314
	120.1	39.4743	-9.56632														120.1	-26.178	12.148						120.1	-9.31803	-23.0713						120.1	85.5955	-0.907609
	120.2	41.8648	-9.44425														120.2	-25.7975	12.2823						120.2	-9.70459	-23.0387						120.2	85.3301	-1.42406
	120.3	40.6441	-7.30802														120.3	-25.7141	12.2172						120.3	-9.53979	-23.1384						120.3	85.277	-2.03441
	120.4	35.9648	-7.00284														120.4	-25.647	12.2213						120.4	-9.68628	-23.0326						120.4	86.0466	-3.44292
	120.5	33.0656	-7.91837														120.5	-25.6958	12.3372						120.5	-9.91211	-23.0387						120.5	87.6654	-3.25511
	120.6	36.2699	-9.50528														120.6	-26.123	12.2559						120.6	-9.36076	-23.0693						120.6	86.8692	-1.02498
	120.7	40.695	-10.2377														120.7	-25.9644	12.3616						120.7	-9.40552	-22.8739						120.7	85.7547	-0.461582
	120.8	44.001	-9.26114														120.8	-25.8525	12.6851						120.8	-9.69238	-23.173						120.8	85.7016	-0.555483
	120.9	42.9838	-8.52872														120.9	-26.0254	12.736						120.9	-9.87549	-23.4395						120.9	87.4265	0.313095
	121	39.2708	-7.67423														121	-25.8545	12.6668						121	-9.99959	-23.4843						121	87.1611	0.453945
	121.1	37.3889	-4.92764														121.1	-25.6877	12.6078						121.1	-9.60897	-23.9014						121.1	86.2854	-0.719808
	121.2	38.457	-2.4252														121.2	-25.6124	12.5549						121.2	-9.33634	-24.1435						121.2	85.4628	-0.907609
	121.3	38.7113	-5.17179														121.3	-25.7853	12.5712						121.3	-9.21224	-23.9827						121.3	84.5605	-0.602433
	121.4	37.3889	-7.7963														121.4	-26.0091	12.6933						121.4	-9.06779	-24.1231						121.4	85.4893	-0.907609
	121.5	38.2536	-8.28458														121.5	-26.2329	12.6729						121.5	-9.24072	-23.8485						121.5	84.932	-1.68229
	121.6	41.3562	-9.62735														121.6	-26.239	12.6668						121.6	-9.71476	-23.8342						121.6	84.6932	-2.03441
	121.7	39.1182	-10.1767														121.7	-26.0356	12.6974						121.7	-9.92025	-24.0092						121.7	83.9236	-0.813708
	121.8	35.4561	-7.61319														121.8	-25.7182	12.6241						121.8	-9.7758	-23.586						121.8	84.9586	-0.672858
	121.9	36.3208	-5.23282														121.9	-25.6449	12.5346						121.9	-9.69645	-23.6715						121.9	84.6667	-0.766758
	122	39.9829	-6.20938														122	-25.5961	12.559						122	-9.47876	-23.525						122	84.7994	-0.625908
	122.1	41.0002	-7.67423														122.1	-25.708	12.7401						122.1	-9.50317	-23.4233						122.1	85.3036	-0.367682
	122.2	40.1355	-8.89493														122.2	-25.7304	12.9313						122.2	-9.54183	-23.8119						122.2	86.2854	-1.44753
	122.3	37.3889	-10.1156														122.3	-25.7243	13.0188						122.3	-9.81242	-23.8729						122.3	87.1081	-1.98746
	122.4	36.5242	-8.89493														122.4	-25.9216	12.9639						122.4	-9.81852	-23.5372						122.4	86.5508	-1.56491
	122.5	37.2872	-5.538														122.5	-25.8301	12.8235						122.5	-9.67	-23.5779						122.5	86.4446	-2.15179
	122.6	38.7113	-6.27042														122.6	-25.7955	12.7563						122.6	-9.6639	-23.1038						122.6	85.2239	-1.23626
	122.7	39.6777	-10.2377														122.7	-26.1637	12.8235						122.7	-9.43197	-23.4253						122.7	86.0997	-0.766758
	122.8	37.4906	-11.7636														122.8	-26.3387	12.7584						122.8	-9.36076	-23.6104						122.8	86.9489	-1.02498
	122.9	34.744	-9.62735														122.9	-26.4181	12.6872						122.9	-9.40755	-23.3419						122.9	87.5327	-1.47101
	123	34.4897	-6.9418														123	-26.3407	12.8764						123	-9.62931	-23.7						123	88.143	-0.672858
	123.1	36.3717	-7.67423														123.1	-26.3041	12.8113						123.1	-9.71273	-23.759						123.1	88.1696	0.735646
	123.2	36.7277	-10.3598														123.2	-26.5035	12.7299						123.2	-9.91008	-23.7284						123.2	87.5061	0.266144
	123.3	36.1173	-10.6649														123.3	-26.3041	12.8398						123.3	-9.95483	-23.6979						123.3	86.8427	0.360045
	123.4	34.4897	-8.65079														123.4	-26.3163	12.7828						123.4	-9.8409	-23.4416						123.4	87.7184	-0.132932
	123.5	32.1501	-8.89493														123.5	-26.121	12.9842						123.5	-9.58659	-23.3459						123.5	86.2854	-0.414632
	123.6	30.7768	-9.13907														123.6	-26.0457	12.972						123.6	-9.40755	-23.2707						123.6	87.0815	-1.58839
	123.7	32.4044	-8.65079														123.7	-26.1088	12.9537						123.7	-9.45435	-23.1649						123.7	88.5411	-2.52739
	123.8	33.8794	-9.017														123.8	-25.944	13.0046						123.8	-9.40959	-23.1547						123.8	89.7883	-2.66824
	123.9	34.8458	-9.38321														123.9	-25.9054	12.8113						123.9	-9.38517	-23.0143						123.9	87.0019	-1.35363
	124	35.151	-10.6039														124	-25.7975	12.7319						124	-9.52148	-23.1038						124	84.5074	-1.30668
	124.1	33.5742	-8.28458														124.1	-25.7182	12.856						124.1	-9.51131	-23.0591						124.1	85.8078	-2.05789
	124.2	35.4561	-5.04972														124.2	-25.7223	12.9415						124.2	-9.38924	-23.116						124.2	86.4446	-1.18931
	124.3	35.6087	-5.29386														124.3	-25.7487	13.0005						124.3	-9.40552	-23.1995						124.3	85.5955	0.0783439
	124.4	35.7613	-8.89493														124.4	-25.8301	13.0574						124.4	-9.16748	-22.9757						124.4	86.4712	0.0313938
	124.5	35.7104	-10.2987														124.5	-25.9359	13.1287						124.5	-9.29972	-23.1608						124.5	88.5411	0.38352
	124.6	37.0837	-8.83389														124.6	-25.7711	13.1938						124.6	-9.38517	-23.1547						124.6	88.0899	2.51975
	124.7	37.338	-7.7963														124.7	-25.8118	12.8906						124.7	-9.24886	-23.2605						124.7	86.5243	2.02677
	124.8	35.8122	-6.27042														124.8	-26.1698	12.6384						124.8	-9.56421	-23.409						124.8	84.9586	0.195719
	124.9	33.0147	-5.47696														124.9	-26.1312	12.502						124.9	-9.68628	-23.1181						124.9	85.5955	0.101819
	125	33.2182	-5.47696														125	-25.8036	12.5468						125	-9.74121	-22.8129						125	86.4977	0.688695
	125.1	35.7613	-5.41593														125.1	-25.8219	12.8825						125.1	-9.76359	-22.9065						125.1	84.8259	0.289619
	125.2	37.0329	-8.10147														125.2	-25.7874	12.915						125.2	-9.48893	-23.0408						125.2	83.3398	0.172244
	125.3	37.6941	-8.40665														125.3	-25.7385	12.8235						125.3	-9.34041	-23.0591						125.3	83.4725	0.712171
	125.4	38.6096	-6.51456														125.4	-26.1129	13.0534						125.4	-9.42179	-23.0754						125.4	83.8706	-0.0390314
	125.5	37.7958	-4.86661														125.5	-26.3631	13.1063						125.5	-9.3689	-23.1445						125.5	82.4641	-0.625908
	125.6	36.3717	-5.35489														125.6	-26.1556	13.088						125.6	-9.30786	-23.3032						125.6	82.9418	-0.860658
	125.7	37.4398	-4.25626														125.7	-25.9013	13.1348						125.7	-9.56014	-23.1588						125.7	84.5871	-0.837183
	125.8	40.2881	-4.25626														125.8	-25.4537	13.0676						125.8	-9.75342	-23.057						125.8	85.1974	-0.0390314
	125.9	38.7622	-7.12491														125.9	-25.3682	12.9354						125.9	-9.98942	-22.9757						125.9	84.4013	0.266144
	126	36.0156	-6.63663														126	-25.4862	12.9903						126	-10.0708	-22.9045						126	82.9948	-0.719808
	126.1	33.3708	-5.17179														126.1	-25.5066	13.2324						126.1	-10.0525	-22.9411						126.1	83.5521	-2.19874
	126.2	34.0828	-6.02628														126.2	-25.7507	13.151						126.2	-10.1746	-22.7214						126.2	82.0395	-3.20816
	126.3	36.0665	-7.36905														126.3	-25.6246	13.0452						126.3	-9.99349	-22.7865						126.3	81.1903	-3.60724
	126.4	36.2699	-5.41593														126.4	-25.5798	12.9191						126.4	-9.88566	-22.8353						126.4	82.756	-1.82314
	126.5	35.3544	-5.47696														126.5	-25.9827	12.6322						126.5	-9.98535	-22.8027						126.5	84.5605	-1.23626
	126.6	34.032	-6.51456														126.6	-26.0742	12.6567						126.6	-9.93042	-22.7051						126.6	83.0744	-2.08136
	126.7	34.2354	-5.96524														126.7	-25.9583	12.8642						126.7	-9.89583	-22.7844						126.7	81.7741	-2.15179
	126.8	35.8122	-7.12491														126.8	-25.9949	12.9964						126.8	-9.41162	-22.8271						126.8	82.013	-2.08136
	126.9	36.8294	-7.49112														126.9	-25.9013	13.2609						126.9	-9.41772	-22.8129						126.9	81.5618	-2.71519
	127	36.3717	-7.91837														127	-26.0885	13.3138						127	-9.52759	-23.1567						127	81.8007	-2.55086
	127.1	34.5915	-7.24698														127.1	-26.0661	13.1714						127.1	-9.69849	-23.35						127.1	81.5618	-1.40058
	127.2	34.6423	-5.96524														127.2	-25.885	13.147						127.2	-9.93245	-23.527						127.2	81.8272	-1.54144
	127.3	32.8621	-4.98868														127.3	-25.8606	13.0086						127.3	-10.1013	-23.3561						127.3	82.2518	-1.63534
	127.4	34.0828	-5.66007														127.4	-25.7182	12.8072						127.4	-10.1481	-23.291						127.4	82.6764	-0.156407
	127.5	34.2863	-6.57559														127.5	-25.7548	12.5448						127.5	-10.1217	-23.4639						127.5	82.4906	0.172244
	127.6	33.5233	-8.40665														127.6	-25.7284	12.5549						127.6	-10.2417	-23.2442						127.6	82.9418	0.289619
	127.7	33.8285	-9.62735														127.7	-25.59	12.4064						127.7	-10.3353	-22.939						127.7	83.2602	0.0313938
	127.8	35.151	-9.81046														127.8	-25.6632	12.3942						127.8	-10.2458	-22.9431						127.8	82.3845	-1.09541
	127.9	33.1673	-9.99356														127.9	-25.8708	12.5326						127.9	-10.2376	-22.9492						127.9	81.668	-2.55086
	128	29.7086	-8.16251														128	-26.1312	12.7055						128	-10.0077	-23.0916						128	81.4822	-2.85604
	128.1	28.7423	-5.7211														128.1	-26.1068	12.7584						128.1	-10.144	-23.3114						128.1	82.0926	-2.52739
	128.2	30.7259	-6.02628														128.2	-25.8545	12.8642						128.2	-10.3841	-23.1913						128.2	80.978	-1.70576
	128.3	34.8966	-7.43009														128.3	-25.8382	13.0452						128.3	-10.0911	-23.3236						128.3	80.0492	-2.05789
	128.4	35.9648	-6.81973														128.4	-25.7182	13.0737						128.4	-10.4574	-23.4009						128.4	80.3677	-2.08136
	128.5	36.1682	-6.88077														128.5	-25.6185	12.974						128.5	-10.3943	-23.2015						128.5	82.3049	-1.02498
	128.6	35.4561	-8.77286														128.6	-25.6104	12.9313						128.6	-10.38	-23.4538						128.6	83.5786	-0.766758
	128.7	35.7104	-9.50528														128.7	-25.5717	13.1043						128.7	-10.671	-23.4578						128.7	82.6764	-2.31611
	128.8	33.8285	-9.017														128.8	-25.6877	13.1063						128.8	-10.8236	-23.3114						128.8	80.8453	-3.63072
	128.9	33.0656	-7.55216														128.9	-25.8504	12.8764						128.9	-11.3241	-23.2849						128.9	80.6596	-1.96399
	129	34.5915	-5.11075														129	-25.8952	12.9618						129	-11.381	-23.0672						129	81.9864	-0.0155563
	129.1	33.8794	-3.58487														129.1	-25.9033	12.9822						129.1	-11.3871	-22.8923						129.1	80.6596	-0.649383
	129.2	31.5397	-4.01212														129.2	-25.9521	12.6567						129.2	-11.6618	-23.0469						129.2	81.6149	-2.03441
	129.3	31.0311	-6.63663														129.3	-25.7284	12.6729						129.3	-11.6374	-22.9716						129.3	82.3049	-0.602433
	129.4	34.032	-7.73526														129.4	-25.7141	12.9578						129.4	-11.6272	-22.8882						129.4	82.8622	0.594795
	129.5	35.9139	-6.69766														129.5	-25.6002	13.1856						129.5	-11.5723	-23.0937						129.5	81.5088	0.242669
	129.6	35.3544	-7.00284														129.6	-25.5981	13.1917						129.6	-11.3017	-22.998						129.6	81.5353	0.806071
	129.7	33.1164	-7.67423														129.7	-25.7568	13.1632						129.7	-11.202	-22.9919						129.7	82.3579	0.782596
	129.8	30.1156	-7.06388														129.8	-25.7548	13.2162						129.8	-11.1043	-23.0672						129.8	81.6945	-0.625908
	129.9	30.5733	-7.24698														129.9	-25.8789	13.1938						129.9	-11.2712	-23.0326						129.9	82.3579	-2.29264
	130	32.7604	-7.00284														130	-25.9949	13.147						130	-11.0779	-23.2218						130	83.2867	-1.77619
	130.1	36.1682	-5.23282														130.1	-25.7568	13.2589						130.1	-10.9863	-22.9024						130.1	82.7295	-0.978034
	130.2	36.7277	-5.96524														130.2	-25.7711	13.1002						130.2	-11.0779	-22.8902						130.2	80.5269	-1.16583
	130.3	35.2018	-8.04044														130.3	-25.8057	12.8459						130.3	-11.2691	-23.0509						130.3	80.0758	-0.0390314
	130.4	32.9639	-9.13907														130.4	-25.9094	13.0005						130.4	-11.0962	-22.8495						130.4	79.7042	0.0548689
	130.5	31.0819	-9.32218														130.5	-25.8077	13.1816						130.5	-11.1633	-22.8678						130.5	78.7489	-1.58839
	130.6	31.2345	-6.39249														130.6	-25.9338	13.2507						130.6	-11.0677	-22.6156						130.6	79.1735	-2.33959
	130.7	35.2527	-4.6835														130.7	-26.1739	13.2589						130.7	-11.1532	-22.6461						130.7	79.0408	-2.50391
	130.8	37.1346	-6.88077														130.8	-25.9176	13.3199						130.8	-11.3464	-22.937						130.8	79.9431	-3.16121
	130.9	35.6087	-5.29386														130.9	-25.9033	13.3138						130.9	-11.0901	-22.7315						130.9	80.4207	-1.96399
	131	34.6932	-4.19522														131	-25.9277	13.1205						131	-11.1918	-23.0448						131	79.6777	-2.36306
	131.1	34.4897	-5.29386														131.1	-26.0824	13.0107						131.1	-11.2366	-23.3704						131.1	78.4039	-2.31611
	131.2	34.8458	-3.76798														131.2	-26.0274	12.9069						131.2	-11.2752	-23.2402						131.2	79.3593	-0.907609
	131.3	33.4216	-5.29386														131.3	-26.0803	12.97						131.3	-11.4258	-23.2279						131.3	79.2	-0.766758
	131.4	33.8794	-9.13907														131.4	-26.0274	13.0574						131.4	-11.5214	-23.1547						131.4	78.8285	-2.69171
	131.5	35.9648	-9.07804														131.5	-26.0498	12.8621						131.5	-11.4807	-22.9777						131.5	78.6162	-3.18469
	131.6	35.7104	-6.14835														131.6	-26.3428	13.0412						131.6	-11.381	-23.1791						131.6	77.6874	-1.33016
	131.7	33.6759	-5.17179														131.7	-26.2919	13.1266						131.7	-11.1898	-23.3175						131.7	77.6874	-2.64476
	131.8	32.0992	-4.86661														131.8	-26.0437	12.8581						131.8	-11.3627	-23.1588						131.8	77.024	-5.01574
	131.9	32.2009	-4.19522														131.9	-25.8606	12.7991						131.9	-11.613	-23.1384						131.9	77.3159	-3.79504
	132	34.1337	-7.67423														132	-26.0132	12.9334						132	-11.6475	-23.1486						132	76.8648	-1.77619
	132.1	36.0665	-8.65079														132.1	-26.0763	12.8581						132.1	-11.5682	-23.0713						132.1	77.0505	-2.17526
	132.2	35.6596	-6.51456														132.2	-26.0783	12.7543						132.2	-11.0962	-22.9696						132.2	77.3159	-2.78561
	132.3	35.3035	-6.45352														132.3	-26.1454	12.8194						132.3	-10.8622	-23.0123						132.3	77.3159	-2.01094
	132.4	34.8458	-6.45352														132.4	-26.3346	12.8642						132.4	-11.084	-23.2137						132.4	76.679	-2.19874
	132.5	34.2863	-4.37833														132.5	-26.3794	12.6221						132.5	-11.1796	-23.3622						132.5	75.936	-1.84661
	132.6	33.2182	-3.64591														132.6	-26.5889	12.5936						132.6	-11.1287	-23.2483						132.6	75.936	-1.09541
	132.7	34.388	-4.62247														132.7	-26.6805	12.7482						132.7	-11.204	-23.1405						132.7	75.0072	-2.03441
	132.8	36.4225	-3.09659														132.8	-26.7537	12.8154						132.8	-11.2712	-22.9146						132.8	75.1664	-2.57434
	132.9	37.2872	-1.63175														132.9	-26.9511	12.9273						132.9	-11.436	-22.762						132.9	75.4318	-1.42406
	133	35.2527	-2.79141														133	-26.709	12.8581						133	-11.3953	-22.8699						133	75.4583	-1.82314
	133.1	32.9639	-6.20938														133.1	-26.9674	12.8113						133.1	-11.2508	-22.9614						133.1	75.4849	-3.18469
	133.2	34.1846	-9.07804														133.2	-27.1871	12.8927						133.2	-11.3444	-23.0916						133.2	75.2195	-2.29264
	133.3	36.3717	-9.74942														133.3	-26.947	12.8906						133.3	-11.263	-23.3073						133.3	75.1664	-0.555483
	133.4	38.0501	-8.71182														133.4	-26.9185	12.7991						133.4	-11.0901	-23.348						133.4	76.1748	-0.625908
	133.5	38.3044	-8.52872														133.5	-26.7863	12.6953						133.5	-11.141	-23.3643						133.5	77.5017	-0.954559
	133.6	35.2018	-6.63663														133.6	-26.8941	12.5692						133.6	-11.1674	-23.2157						133.6	75.7502	-0.766758
	133.7	34.1846	-6.9418														133.7	-26.9999	12.6628						133.7	-11.2203	-22.996						133.7	74.9276	-1.16583
	133.8	35.507	-6.27042														133.8	-26.9002	12.561						133.8	-11.2773	-22.8821						133.8	74.6887	-1.77619
	133.9	35.8122	-6.20938														133.9	-27.1037	12.4797						133.9	-11.4543	-22.9574						133.9	74.6622	-1.35363
	134	35.7104	-8.52872														134	-27.36	12.618						134	-11.3444	-23.055						134	73.2557	-0.250307
	134.1	33.9811	-8.65079														134.1	-27.4312	12.4451						134.1	-11.4054	-23.1812						134.1	73.3619	0.195719
	134.2	32.3535	-8.28458														134.2	-27.4556	12.148						134.2	-11.438	-23.2666						134.2	73.8661	-0.0625064
	134.3	31.0819	-7.73526														134.3	-27.2786	12.1928						134.3	-11.4014	-23.2788						134.3	72.8842	-0.860658
	134.4	33.0147	-8.71182														134.4	-27.0915	12.5407						134.4	-11.4726	-23.1547						134.4	72.9373	-1.72924
	134.5	36.6768	-9.62735														134.5	-26.9979	12.5712						134.5	-11.3688	-23.2625						134.5	73.6803	-1.58839
	134.6	38.457	-9.38321														134.6	-27.0752	12.4288						134.6	-11.2223	-23.1649						134.6	74.4234	-1.51796
	134.7	38.457	-10.5429														134.7	-27.297	12.5346						134.7	-11.5173	-22.8617						134.7	72.9638	-0.344207
	134.8	37.6432	-11.0312														134.8	-27.0691	12.5204						134.8	-11.7615	-22.7498						134.8	73.1496	0.313095
	134.9	37.0837	-9.93253														134.9	-26.9552	12.4288						134.9	-11.8408	-22.9329						134.9	73.3619	-0.0155563
	135	38.3044	-9.26114														135	-27.0386	12.5265						135	-11.5845	-23.1262						135	72.4066	0.125294
	135.1	36.5242	-9.26114														135.1	-26.7049	12.4044						135.1	-11.4197	-23.0204						135.1	71.4512	-0.391157
	135.2	30.7768	-8.46768														135.2	-26.5767	12.3128						135.2	-11.6781	-23.0632						135.2	71.6901	-1.49449
	135.3	30.0647	-8.34561														135.3	-26.7904	12.266						135.3	-11.381	-22.8984						135.3	72.8312	-1.35363
	135.4	33.4725	-10.6039														135.4	-27.0162	12.1419						135.4	-11.3261	-22.8292						135.4	73.2823	-1.72924
	135.5	37.2872	-12.0077														135.5	-27.0589	12.1073						135.5	-11.497	-22.821						135.5	74.1049	-2.85604
	135.6	37.6941	-11.4584														135.6	-26.8514	12.1399						135.6	-11.3831	-22.8617						135.6	73.2823	-1.47101
	135.7	34.6932	-11.2753														135.7	-26.7497	12.2294						135.7	-11.6211	-22.9553						135.7	72.7781	-1.21278
	135.8	33.7268	-9.68839														135.8	-26.8005	12.3779						135.8	-11.6231	-22.8902						135.8	72.8577	-0.602433
	135.9	36.2191	-7.55216														135.9	-26.9023	12.6689						135.9	-11.5499	-23.1181						135.9	72.5127	-0.578958
	136	38.457	-7.55216														136	-26.8311	12.7238						136	-11.3139	-23.4497						136	71.2124	-0.461582
	136.1	38.2027	-6.45352														136.1	-26.7456	12.4491						136.1	-11.2366	-23.2646						136.1	70.8409	-0.367682
	136.2	38.1518	-6.27042														136.2	-26.766	12.266						136.2	-11.2996	-23.2585						136.2	71.8493	-1.61186
	136.3	36.626	-8.10147														136.3	-26.8799	12.2091						136.3	-11.379	-23.1832						136.3	71.7166	-1.91704
	136.4	34.5915	-7.36905														136.4	-27.0487	12.1399						136.4	-11.6211	-23.1466						136.4	71.982	-2.59781
	136.5	33.0147	-6.33145														136.5	-26.9613	12.3088						136.5	-11.5112	-23.2585						136.5	72.0085	-2.92646
	136.6	34.1337	-7.12491														136.6	-26.8717	12.3942						136.6	-11.4807	-22.9696						136.6	72.8577	-3.06731
	136.7	37.2363	-8.52872														136.7	-26.6866	12.1928						136.7	-11.4522	-22.9309						136.7	73.0169	-2.38654
	136.8	34.9475	-8.22354														136.8	-26.5422	12.0565						136.8	-11.2284	-23.0489						136.8	74.1845	-0.978034
	136.9	30.8785	-7.55216														136.9	-26.6622	12.0687						136.9	-11.3709	-22.9309						136.9	72.8577	0.172244
	137	28.0302	-5.66007														137	-26.4994	12.2111						137	-11.6069	-22.878						137	71.7962	-0.649383
	137.1	30.9294	-6.9418														137.1	-26.5137	12.2335						137.1	-11.9263	-22.878						137.1	72.5127	-3.04384
	137.2	35.0492	-7.43009														137.2	-26.6296	12.2721						137.2	-11.9507	-22.8312						137.2	71.9289	-3.51334
	137.3	35.9648	-6.08731														137.3	-26.4669	12.3759						137.3	-11.6536	-22.7926						137.3	71.7962	-2.71519
	137.4	34.6423	-6.02628														137.4	-26.4384	12.5305						137.4	-11.263	-22.8109						137.4	72.6454	-2.76214
	137.5	32.8113	-8.71182														137.5	-26.3041	12.6261						137.5	-11.0779	-22.939						137.5	72.3535	-2.62129
	137.6	31.9466	-11.2753														137.6	-25.9989	12.5509						137.6	-11.1877	-23.0265						137.6	70.8674	-1.72924
	137.7	32.2009	-10.6039														137.7	-26.2309	12.4166						137.7	-11.2203	-22.9411						137.7	71.1328	-0.508533
	137.8	31.8449	-5.84317														137.8	-26.3082	12.4735						137.8	-11.2264	-22.9553						137.8	70.7347	-0.226832
	137.9	31.6414	-4.25626														137.9	-26.3672	12.6607						137.9	-11.4909	-22.9858						137.9	70.2836	0.57132
	138	31.5397	-4.74454														138	-26.4384	12.8866						138	-11.2732	-23.4151						138	70.602	0.125294
	138.1	30.7768	-3.34073														138.1	-26.2797	12.9761						138.1	-11.1552	-23.7244						138.1	69.6467	-0.860658
	138.2	32.6078	-6.33145														138.2	-26.2675	12.972						138.2	-11.4726	-23.3785						138.2	68.8241	-1.47101
	138.3	35.4561	-11.3974														138.3	-26.1332	12.9944						138.3	-11.735	-23.3765						138.3	67.0461	-0.743283
	138.4	37.338	-13.7167														138.4	-26.0335	12.9639						138.4	-11.9853	-23.2442						138.4	67.0195	-0.461582
	138.5	34.0828	-10.8481														138.5	-26.062	13.1449						138.5	-12.3067	-23.0876						138.5	67.0195	-0.790233
	138.6	30.4716	-6.33145														138.6	-26.4771	13.3301						138.6	-12.4695	-23.1445						138.6	67.4707	-1.61186
	138.7	28.6914	-4.31729														138.7	-26.5442	13.2894						138.7	-12.3474	-23.112						138.7	68.4791	-1.04846
	138.8	30.1156	-5.59903														138.8	-26.4038	13.1999						138.8	-12.0626	-23.1222						138.8	69.6467	-0.461582
	138.9	31.8957	-8.10147														138.9	-26.4648	13.0229						138.9	-12.2131	-23.1181						138.9	68.6383	0.219194
	139	31.5397	-11.0312														139	-26.3224	13.0717						139	-12.4105	-23.3215						139	67.1788	1.1582
	139.1	30.8276	-11.7636														139.1	-26.2187	13.2772						139.1	-12.439	-23.5738						139.1	68.2137	0.313095
	139.2	30.5733	-10.1767														139.2	-26.3631	13.324						139.2	-12.2966	-23.3582						139.2	68.8771	-0.414632
	139.3	31.1328	-6.45352														139.3	-26.4913	13.383						139.3	-12.1948	-23.4497						139.3	70.0713	-0.438107
	139.4	33.0147	-5.23282														139.4	-26.5157	13.5518						139.4	-12.2904	-23.4212						139.4	69.6998	0.0783439
	139.5	32.6587	-6.7587														139.5	-26.357	13.5498						139.5	-12.207	-23.3785						139.5	68.4791	0.172244
	139.6	29.8104	-8.28458														139.6	-26.1576	13.3667						139.6	-12.2274	-23.5697						139.6	69.1956	0.899971
	139.7	28.7423	-6.88077														139.7	-26.3346	13.383						139.7	-12.3657	-23.4578						139.7	69.9652	1.13472
	139.8	31.5397	-4.92764														139.8	-26.4771	13.3463						139.8	-12.3027	-23.5128						139.8	69.2487	-0.485058
	139.9	35.4561	-7.00284														139.9	-26.7944	13.2141						139.9	-12.3128	-23.5799						139.9	68.4791	-1.35363
	140	34.3371	-6.45352														140	-26.4384	13.3667						140	-12.2009	-23.2239						140	68.7975	-1.07193
	140.1	32.0483	-5.78214														140.1	-26.3224	13.4806						140.1	-11.8856	-23.3561						140.1	68.5852	-0.132932
	140.2	29.1492	-9.20011														140.2	-26.0579	13.6617						140.2	-11.7249	-23.3765						140.2	69.5936	0.219194
	140.3	26.25	-10.2377														140.3	-26.0986	13.4155						140.3	-11.6577	-23.4009						140.3	68.426	0.735646
	140.4	25.0293	-7.36905														140.4	-26.3021	13.2996						140.4	-11.615	-23.5128						140.4	66.5684	1.18167
	140.5	25.1819	-5.84317														140.5	-26.0274	13.442						140.5	-11.8856	-23.3256						140.5	65.0823	-0.0390314
	140.6	25.8431	-8.28458														140.6	-26.005	13.3036						140.6	-11.9975	-23.3378						140.6	66.0111	-1.54144
	140.7	27.1655	-7.36905														140.7	-25.8748	13.2752						140.7	-11.9019	-23.5413						140.7	68.0014	-0.978034
	140.8	30.8785	-7.24698														140.8	-26.0661	13.3341						140.8	-12.1338	-23.8729						140.8	66.3827	0.970396
	140.9	33.1164	-8.16251														140.9	-26.1068	13.3525						140.9	-11.8835	-24.174						140.9	65.215	0.688695
	141	31.5397	-9.62735														141	-26.064	13.4481						141	-11.6699	-23.8017						141	67.3115	-0.625908
	141.1	27.5216	-9.26114														141.1	-26.1576	13.4013						141.1	-11.8856	-23.6023						141.1	67.3645	-0.250307
	141.2	28.2845	-7.91837														141.2	-26.0661	13.3667						141.2	-11.7981	-23.5982						141.2	65.1089	0.712171
	141.3	30.8785	-7.06388														141.3	-26.0498	13.4664						141.3	-11.8306	-23.4741						141.3	64.472	-0.602433
	141.4	33.7268	-6.9418														141.4	-26.1088	13.4115						141.4	-11.7859	-23.5006						141.4	65.4008	-1.65881
	141.5	34.0828	-7.24698														141.5	-25.8443	13.3545						141.5	-11.556	-23.5677						141.5	66.9399	-1.23626
	141.6	32.8113	-7.61319														141.6	-26.0111	13.3362						141.6	-11.556	-23.4985						141.6	66.7011	-0.766758
	141.7	32.1501	-8.40665														141.7	-25.9989	13.2629						141.7	-11.6882	-23.5392						141.7	64.2862	-1.63534
	141.8	32.7095	-6.20938														141.8	-25.942	13.2812						141.8	-11.497	-23.8485						141.8	62.9859	-1.35363
	141.9	33.7777	-4.92764														141.9	-26.1027	13.4298						141.9	-11.4807	-23.9176						141.9	63.2248	-0.532008
	142	33.0656	-3.34073														142	-25.9908	13.5457						142	-11.6923	-23.9319						142	64.1005	-1.00151
	142.1	32.5061	-3.34073														142.1	-26.18	13.4827						142.1	-11.7655	-23.82						142.1	64.4455	-1.28321
	142.2	33.6251	-4.6835														142.2	-26.1271	13.5051						142.2	-11.5255	-23.6084						142.2	65.6662	-0.860658
	142.3	36.2191	-4.86661														142.3	-25.944	13.4379						142.3	-11.2528	-23.584						142.3	66.5153	-1.04846
	142.4	36.0665	-5.11075														142.4	-26.1292	13.3891						142.4	-11.0758	-23.466						142.4	66.3561	-2.05789
	142.5	35.2527	-6.02628														142.5	-25.8626	13.4074						142.5	-11.2569	-23.3378						142.5	66.303	-2.85604
	142.6	35.2527	-6.7587														142.6	-25.828	13.6495						142.6	-11.5275	-23.2625						142.6	65.6396	-4.07674
	142.7	35.8122	-7.18595														142.7	-25.8382	13.8123						142.7	-11.4889	-23.3073						142.7	66.1438	-4.80447
	142.8	36.5751	-5.538														142.8	-25.8077	13.5986						142.8	-11.5763	-23.4233						142.8	66.5419	-3.88894
	142.9	36.4734	-4.86661														142.9	-25.8219	13.3219						142.9	-11.4176	-23.7203						142.9	66.1704	-2.97341
	143	37.2872	-4.74454														143	-25.8728	13.1836						143	-11.2874	-24.1903						143	64.9231	-1.82314
	143.1	36.4225	-2.36417														143.1	-25.9176	13.1795						143.1	-11.4563	-24.2859						143.1	65.4273	0.313095
	143.2	36.8803	-2.79141														143.2	-25.9094	13.1856						143.2	-11.6211	-24.1333						143.2	65.2416	-0.485058
	143.3	36.0665	-3.70694														143.3	-25.7406	13.2975						143.3	-11.731	-24.2452						143.3	63.9943	-0.719808
	143.4	34.2354	-2.91348														143.4	-25.8382	13.4298						143.4	-11.4115	-24.4181						143.4	62.004	-0.578958
	143.5	33.269	-3.15763														143.5	-25.9359	13.2629						143.5	-11.259	-24.7843						143.5	61.3937	-1.79966
	143.6	32.7095	-3.52384														143.6	-25.6877	13.147						143.6	-11.2691	-24.9247						143.6	62.7205	-1.72924
	143.7	33.5233	-1.44864														143.7	-25.7813	13.2019						143.7	-11.1857	-25.0427						143.7	63.3044	-0.719808
	143.8	34.1337	-0.838289														143.8	-25.8789	13.3891						143.8	-11.2976	-25.2767						143.8	65.1354	-1.70576
	143.9	35.2527	-1.14347														143.9	-25.8118	13.4115						143.9	-11.4278	-25.4049						143.9	65.4804	-1.96399
	144	37.8467	-0.594149														144	-25.7446	13.1368						144	-11.3139	-25.2177						144	65.3477	-1.56491
	144.1	37.9484	-1.02139														144.1	-25.8097	13.0412						144.1	-11.497	-25.236						144.1	64.3393	-1.84661
	144.2	35.863	-2.85245														144.2	-26.1353	13.3158						144.2	-11.3118	-25.3377						144.2	63.8616	-1.09541
	144.3	35.7613	-3.82901														144.3	-26.18	13.5274						144.3	-11.2162	-25.2299						144.3	64.7108	-0.837183
	144.4	36.5242	-5.538														144.4	-26.0478	13.442						144.4	-11.1613	-25.4801						144.4	64.4455	0.125294
	144.5	35.151	-5.17179														144.5	-25.9928	13.2568						144.5	-10.9029	-25.6266						144.5	63.782	1.08777
	144.6	33.6759	-4.62247														144.6	-25.9766	13.1775						144.6	-11.0921	-25.3601						144.6	63.3309	0.923446
	144.7	32.7604	-4.07315														144.7	-25.9176	13.1185						144.7	-11.0311	-24.9817						144.7	63.1186	0.993871
	144.8	34.9475	-5.17179														144.8	-25.8179	13.1022						144.8	-10.9273	-24.8006						144.8	61.7918	2.59018
	144.9	37.2363	-7.30802														144.9	-25.9196	13.1449						144.9	-11.259	-24.6847						144.9	62.6409	2.30847
	145	38.9148	-8.83389														145	-25.9318	13.2223						145	-11.2447	-24.6684						145	63.6228	-0.719808
	145.1	37.1855	-7.06388														145.1	-25.8647	13.2223						145.1	-11.3627	-24.7375						145.1	63.7555	-2.36306
	145.2	33.3199	-6.51456														145.2	-25.6266	13.269						145.2	-11.3403	-24.9146						145.2	63.5697	-1.47101
	145.3	31.8449	-9.44425														145.3	-25.5208	13.3748						145.3	-11.318	-25.1383						145.3	62.6675	-1.18931
	145.4	32.4044	-10.2987														145.4	-25.6185	13.4766						145.4	-11.3546	-24.9003						145.4	61.606	-0.0625064
	145.5	33.9302	-8.28458														145.5	-25.7487	13.3138						145.5	-11.0433	-24.8332						145.5	61.6325	1.29905
	145.6	33.4725	-8.40665														145.6	-25.6632	13.0859						145.6	-10.5408	-24.9207						145.6	64.472	0.899971
	145.7	34.388	-8.28458														145.7	-25.6592	13.1409						145.7	-10.6364	-24.7538						145.7	65.0823	-0.907609
	145.8	35.1001	-4.6835														145.8	-25.7629	13.1775						145.8	-10.673	-24.7945						145.8	64.1535	-1.87009
	145.9	34.9475	-1.63175														145.9	-25.6287	12.9985						145.9	-10.6913	-24.8006						145.9	62.5879	-2.48044
	146	34.388	-1.26554														146	-25.7284	12.9313						146	-10.6852	-24.7782						146	61.8183	-2.45696
	146.1	33.9811	-6.9418														146.1	-25.4232	13.147						146.1	-10.6425	-24.8352						146.1	60.4914	-0.578958
	146.2	35.507	-10.3598														146.2	-25.6348	13.4094						146.2	-10.496	-24.8739						146.2	59.6688	1.41642
	146.3	36.626	-8.28458														146.3	-25.9399	13.4603						146.3	-10.5937	-24.7335						146.3	60.0403	-0.179882
	146.4	34.3371	-7.67423														146.4	-25.6653	13.4603						146.4	-10.7137	-24.6257						146.4	61.8979	-2.19874
	146.5	33.6251	-5.90421														146.5	-25.7141	13.3667						146.5	-10.8826	-24.6541						146.5	63.0921	-1.94051
	146.6	36.3717	-2.48624														146.6	-25.4272	13.4135						146.6	-10.9334	-24.703						146.6	61.4202	-1.51796
	146.7	37.4398	-1.26554														146.7	-25.3764	13.4277						146.7	-10.7402	-24.9105						146.7	62.4817	-1.94051
	146.8	36.626	-3.15763														146.8	-25.3296	13.6047						146.8	-10.557	-25.0203						146.8	63.8616	-1.16583
	146.9	36.5751	-4.86661														146.9	-25.4313	13.623						146.9	-10.5347	-25.0041						146.9	62.8798	-1.14236
	147	35.5579	-6.20938														147	-25.472	13.4786						147	-10.4065	-24.9125						147	61.261	-3.02036
	147.1	32.9639	-5.23282														147.1	-25.3153	13.5091						147.1	-10.437	-24.8128						147.1	63.1717	-2.90299
	147.2	32.9639	-5.84317														147.2	-25.2726	13.7492						147.2	-10.5164	-24.6663						147.2	66.3561	-2.01094
	147.3	35.4561	-5.66007														147.3	-25.4822	13.8896						147.3	-10.5001	-24.6521						147.3	64.4189	-1.63534
	147.4	36.1682	-3.52384														147.4	-25.6592	13.8611						147.4	-10.3943	-24.8515						147.4	61.4998	-1.77619
	147.5	37.2363	-3.34073														147.5	-25.5697	13.794						147.5	-10.321	-24.9146						147.5	60.3853	-1.00151
	147.6	37.4906	-4.37833														147.6	-25.4822	13.8509						147.6	-10.2458	-24.7925						147.6	61.6856	-1.54144
	147.7	36.2699	-6.20938														147.7	-25.5066	13.9913						147.7	-10.1196	-24.471						147.7	61.1283	-2.94994
	147.8	36.2699	-6.02628														147.8	-25.3967	13.9933						147.8	-10.1257	-24.4385						147.8	62.3225	-1.75271
	147.9	36.1682	-6.51456														147.9	-25.4232	13.9465						147.9	-10.1888	-24.6501						147.9	64.3393	0.125294
	148	36.1682	-9.017														148	-25.356	13.6759						148	-10.1847	-24.6134						148	63.3044	-1.14236
	148.1	35.6087	-8.10147														148.1	-25.411	13.4725						148.1	-10.201	-24.7152						148.1	62.5083	-2.36306
	148.2	34.3371	-6.45352														148.2	-25.4069	13.5539						148.2	-10.3719	-24.7375						148.2	62.694	-0.179882
	148.3	33.5742	-5.66007														148.3	-25.4334	13.4501						148.3	-10.4329	-24.4812						148.3	64.3393	-0.179882
	148.4	35.6596	-6.08731														148.4	-25.6266	13.2752						148.4	-10.496	-24.6114						148.4	63.437	-1.40058
	148.5	37.8467	-2.30313														148.5	-25.6409	13.4277						148.5	-10.4268	-24.5687						148.5	62.8002	-1.63534
	148.6	39.0674	-1.08243														148.6	-25.8769	13.5803						148.6	-10.6995	-24.5524						148.6	63.5167	-0.297257
	148.7	37.8975	-4.13419														148.7	-25.6307	13.3423						148.7	-10.7951	-24.644						148.7	63.8351	0.289619
	148.8	34.4897	-2.85245														148.8	-25.2909	13.1917						148.8	-10.5347	-24.6114						148.8	62.4817	-0.555483
	148.9	33.2182	-3.40177														148.9	-25.3886	13.2548						148.9	-10.5652	-24.4832						148.9	61.3406	-1.58839
	149	34.2863	-6.02628														149	-25.3764	13.2284						149	-10.7747	-24.2594						149	61.4733	-2.03441
	149.1	34.8458	-7.24698														149.1	-25.234	13.0778						149.1	-10.6445	-23.8688						149.1	61.2875	-1.63534
	149.2	31.2345	-5.04972														149.2	-25.5676	13.0819						149.2	-10.6323	-23.8871						149.2	62.3225	-2.38654
	149.3	29.6069	-4.07315														149.3	-25.8647	13.2548						149.3	-10.7808	-24.2086						149.3	62.0306	-3.44292
	149.4	32.5061	-1.87589														149.4	-25.7304	12.9557						149.4	-10.8358	-24.5097						149.4	61.9244	-2.71519
	149.5	36.1682	-0.350008														149.5	-25.7874	12.6322						149.5	-11.0168	-24.5056						149.5	62.1633	-1.47101
	149.6	37.4906	-2.60831														149.6	-25.6714	12.9008						149.6	-11.0738	-24.4263						149.6	62.1367	-2.38654
	149.7	36.2699	-3.21866														149.7	-25.4761	13.3687						149.7	-11.2101	-24.3734						149.7	61.8714	-2.92646
	149.8	35.863	-2.91348														149.8	-25.4578	13.7227						149.8	-11.1145	-24.233						149.8	61.2875	-0.672858
	149.9	33.6251	-3.95108														149.9	-25.4985	13.9018						149.9	-11.1328	-24.0397						149.9	60.7568	0.38352
	150	33.6759	-3.4628														150	-25.3418	13.6943						150	-11.1145	-23.8688						150	61.8183	-0.438107
	150.1	34.4897	-2.66934														150.1	-25.5697	13.5661						150.1	-11.0372	-23.9807						150.1	62.8798	-0.649383
	150.2	37.4398	-2.60831														150.2	-25.4354	13.5844						150.2	-11.1043	-24.0051						150.2	61.3141	0.313095
	150.3	37.9484	-3.64591														150.3	-25.592	13.3362						150.3	-11.1857	-23.8912						150.3	61.5264	0.500895
	150.4	35.7104	-3.95108														150.4	-25.5107	13.2996						150.4	-11.2528	-23.8973						150.4	62.5348	0.52437
	150.5	33.2182	-3.76798														150.5	-25.2665	13.4115						150.5	-11.5377	-23.8342						150.5	63.1451	0.735646
	150.6	31.5906	-3.03555														150.6	-25.4578	13.3341						150.6	-11.7411	-23.8709						150.6	62.1102	0.289619
	150.7	29.8104	-4.62247														150.7	-25.4557	13.269						150.7	-11.8327	-23.9827						150.7	61.7918	-0.696333
	150.8	30.3699	-5.17179														150.8	-25.6938	13.1917						150.8	-11.8225	-23.9156						150.8	62.0837	-0.438107
	150.9	31.794	-5.11075														150.9	-25.4862	13.1856						150.9	-11.5458	-24.054						150.9	63.1186	0.266144
	151	29.8104	-4.01212														151	-25.4008	13.4399						151	-11.3627	-23.9868						151	63.5697	-0.320732
	151.1	27.9793	-5.47696														151.1	-25.6165	13.5112						151.1	-11.4136	-23.8566						151.1	62.2163	-0.367682
	151.2	27.2672	-7.67423														151.2	-25.647	13.4827						151.2	-11.4258	-24.0845						151.2	62.3225	0.360045
	151.3	28.2845	-7.12491														151.3	-25.592	13.4623						151.3	-11.5845	-24.0234						151.3	62.1102	0.61827
	151.4	30.0138	-7.06388														151.4	-25.5961	13.4257						151.4	-11.3241	-23.8749						151.4	61.7918	0.148769
	151.5	29.6578	-8.65079														151.5	-25.4761	13.4013						151.5	-11.2569	-23.9217						151.5	59.9607	-0.555483
	151.6	27.1147	-8.58975														151.6	-25.5656	13.3463						151.6	-11.32	-23.7345						151.6	59.3503	-0.132932
	151.7	27.1147	-5.17179														151.7	-25.4415	13.4928						151.7	-11.1043	-23.5738						151.7	61.3937	-0.860658
	151.8	30.7768	-3.89005														151.8	-25.1994	13.4582						151.8	-11.1389	-23.7305						151.8	63.0655	-0.907609
	151.9	31.2345	-4.56143														151.9	-25.533	13.2996						151.9	-11.0657	-23.8037						151.9	63.1717	-0.790233
	152	32.4044	-5.11075														152	-25.5493	13.1938						152	-11.1837	-23.8709						152	61.9775	0.125294
	152.1	34.744	-7.06388														152.1	-25.7324	13.1531						152.1	-11.3037	-23.7427						152.1	61.4202	0.66522
	152.2	34.8966	-5.29386														152.2	-25.8728	13.1592						152.2	-11.1877	-23.6104						152.2	59.9342	0.00791873
	152.3	32.0483	-2.30313														152.3	-25.4924	13.2406						152.3	-11.0352	-23.5636						152.3	59.6157	-0.156407
	152.4	30.2173	-0.350008														152.4	-25.3784	13.1104						152.4	-11.0331	-23.5006						152.4	60.4384	-0.109457
	152.5	31.1328	-0.716219														152.5	-25.5046	13.0941						152.5	-10.8398	-23.2829						152.5	60.571	-1.00151
	152.6	31.5906	-1.81485														152.6	-25.5046	13.1958						152.6	-11.202	-23.3297						152.6	61.0222	-1.30668
	152.7	32.8621	-2.91348														152.7	-25.5452	13.151						152.7	-11.1247	-23.4212						152.7	62.4552	-0.766758
	152.8	33.4216	-3.15763														152.8	-25.6368	12.9517						152.8	-10.4797	-23.4212						152.8	63.5432	-1.79966
	152.9	32.3026	-2.60831														152.9	-25.706	12.8276						152.9	-10.5896	-23.4334						152.9	62.0571	-3.25511
	153	32.913	-1.63175														153	-25.5107	12.6282						153	-10.6954	-23.3398						153	61.5529	-2.73866
	153.1	33.5742	-1.69278														153.1	-25.3438	12.5631						153.1	-10.8419	-23.6043						153.1	61.3937	-0.954559
	153.2	32.4552	-0.899324														153.2	-25.3723	12.7421						153.2	-10.7625	-23.8281						153.2	61.7387	-0.414632
	153.3	29.2509	-0.96036														153.3	-25.413	12.8357						153.3	-10.9558	-23.8424						153.3	60.8099	-0.414632
	153.4	30.7259	-2.4252														153.4	-25.4008	12.7299						153.4	-10.791	-23.7752						153.4	59.0584	-1.23626
	153.5	34.3371	-3.40177														153.5	-25.2889	12.6038						153.5	-10.8927	-23.584						153.5	57.8112	-1.51796
	153.6	37.4398	-2.66934														153.6	-25.1668	12.6628						153.6	-11.3281	-23.3053						153.6	58.0235	-1.75271
	153.7	35.4053	-3.40177														153.7	-25.3052	12.7157						153.7	-11.5641	-23.6715						153.7	59.8811	-1.84661
	153.8	32.1501	-6.14835														153.8	-25.3703	12.7604						153.8	-11.5641	-23.6613						153.8	60.8364	-2.05789
	153.9	31.4888	-6.7587														153.9	-25.2848	13.0941						153.9	-11.2732	-23.5555						153.9	61.0222	-1.91704
	154	32.9639	-4.98868														154	-25.2625	13.0147						154	-11.1348	-23.5575						154	60.1465	-2.17526
	154.1	33.0147	-3.64591														154.1	-25.3621	12.8357						154.1	-11.3668	-23.5779						154.1	60.0138	-3.70114
	154.2	31.3871	-5.59903														154.2	-25.4313	13.0941						154.2	-11.5377	-23.6471						154.2	58.9788	-4.17064
	154.3	31.7432	-5.17179														154.3	-25.4435	13.0412						154.3	-11.5824	-23.7223						154.3	59.3503	-1.51796
	154.4	32.5061	-0.96036														154.4	-25.5188	12.8479						154.4	-11.3871	-23.8973						154.4	60.1465	1.01735
	154.5	33.7777	-0.533113														154.5	-25.6307	12.8011						154.5	-11.1043	-23.8444						154.5	60.1199	-0.696333
	154.6	35.7104	-1.08243														154.6	-25.7914	12.7116						154.6	-11.0453	-23.6104						154.6	59.3769	-3.18469
	154.7	36.7277	-3.58487														154.7	-25.8077	12.5977						154.7	-11.0514	-23.763						154.7	57.8908	-3.32554
	154.8	34.032	-7.00284														154.8	-25.8931	12.8072						154.8	-11.2996	-23.7773						154.8	58.9258	-2.66824
	154.9	29.2	-11.0312														154.9	-25.9481	12.9578						154.9	-11.4319	-23.7895						154.9	58.8727	-2.69171
	155	26.5552	-9.32218														155	-26.0091	12.972						155	-11.1572	-23.6145						155	57.7581	-2.31611
	155.1	26.8603	-6.14835														155.1	-26.0661	13.1104						155.1	-11.4827	-23.4375						155.1	57.652	-2.33959
	155.2	29.4543	-6.51456														155.2	-26.239	13.1571						155.2	-11.849	-23.6267						155.2	59.6423	-2.64476
	155.3	31.0311	-5.29386														155.3	-26.0722	12.8764						155.3	-11.8876	-23.5229						155.3	57.5989	-2.26916
	155.4	30.3699	-4.80557														155.4	-25.8036	12.8621						155.4	-12.1073	-23.348						155.4	55.874	-2.45696
	155.5	27.369	-5.47696														155.5	-26.06	13.0086						155.5	-11.851	-23.409						155.5	56.6436	-2.59781
	155.6	26.4026	-3.58487														155.6	-26.1983	12.8988						155.6	-11.9914	-23.3215						155.6	59.6953	-1.07193
	155.7	29.1492	-2.79141														155.7	-26.0417	12.8072						155.7	-12.3556	-23.1303						155.7	61.4202	0.313095
	155.8	29.4543	-3.4628														155.8	-26.1108	12.7441						155.8	-12.4166	-23.1466						155.8	59.2707	-1.16583
	155.9	30.0138	-0.227938														155.9	-26.0966	12.6892						155.9	-12.7686	-23.4375						155.9	57.4131	-3.63072
	156	28.0302	-0.411043														156	-26.0071	12.5204						156	-12.6973	-23.3337						156	57.4397	-3.95937
	156.1	28.3354	-5.29386														156.1	-26.2573	12.3901						156.1	-12.4573	-23.0306						156.1	57.5193	-3.11426
	156.2	32.0992	-5.7211														156.2	-26.1698	12.5895						156.2	-12.2721	-23.3785						156.2	55.9005	-3.70114
	156.3	36.5751	-5.11075														156.3	-25.9949	12.6078						156.3	-12.4451	-23.2666						156.3	55.7678	-2.87951
	156.4	34.3371	-4.74454														156.4	-26.1393	12.5244						156.4	-12.5773	-23.2137						156.4	58.2358	-1.49449
	156.5	30.7768	-4.74454														156.5	-26.1149	12.8418						156.5	-12.4674	-23.4131						156.5	58.05	-1.96399
	156.6	28.0302	-5.84317														156.6	-26.3489	12.7889						156.6	-13.2182	-24.3144						156.6	57.3866	-3.27859
	156.7	26.0465	-3.82901														156.7	-26.5442	12.5122						156.7	-14.5996	-25.3072						156.7	57.4131	-2.80909
	156.8	26.25	-2.30313														156.8	-26.2695	13.151						156.8	-14.9495	-25.118						156.8	58.4216	-2.33959
	156.9	26.1483	-5.90421														156.9	-26.237	13.7777						156.9	-14.0951	-24.5077						156.9	57.9173	-2.38654
	157	26.8603	-7.36905														157	-25.7772	13.7309						157	-13.4603	-24.1272						157	56.7232	-2.59781
	157.1	28.7931	-4.25626														157.1	-25.4781	13.6719						157.1	-12.9842	-23.5148						157.1	57.5193	-3.37249
	157.2	30.5225	-4.31729														157.2	-25.5697	13.5437						157.2	-12.8438	-22.9167						157.2	58.8992	-2.90299
	157.3	29.4035	-7.30802														157.3	-25.767	13.4318						157.3	-13.0025	-23.1913						157.3	57.5193	-2.55086
	157.4	29.4543	-6.20938														157.4	-26.0783	13.4623						157.4	-12.9313	-23.3744						157.4	55.8209	-2.45696
	157.5	29.6578	-3.64591														157.5	-26.2085	13.21						157.5	-13.265	-23.5636						157.5	57.7847	-2.08136
	157.6	27.6233	-2.54727														157.6	-25.8484	13.0371						157.6	-13.4501	-23.6715						157.6	57.9173	-1.68229
	157.7	26.0974	-1.75382														157.7	-25.8199	13.1226						157.7	-13.3219	-23.6226						157.7	56.5374	-1.49449
	157.8	24.9784	-2.54727														157.8	-26.0356	13.2548						157.8	-13.5152	-23.6369						157.8	55.0779	-1.98746
	157.9	25.3345	-4.98868														157.9	-25.9705	13.1958						157.9	-13.1917	-23.4741						157.9	56.1924	-3.13774
	158	25.4871	-7.67423														158	-26.1414	13.2752						158	-12.974	-23.3012						158	57.2805	-3.11426
	158.1	24.1646	-10.3598														158.1	-25.9725	13.2568						158.1	-12.9842	-23.1466						158.1	57.8377	-1.72924
	158.2	24.8767	-10.1156														158.2	-25.9542	13.09						158.2	-12.8174	-23.2931						158.2	57.3335	-2.85604
	158.3	26.7586	-7.85733														158.3	-26.2695	13.1999						158.3	-12.9496	-23.3521						158.3	55.0248	-3.27859
	158.4	27.4707	-4.80557														158.4	-25.8525	13.1836						158.4	-12.9903	-23.5901						158.4	54.2552	-3.86547
	158.5	26.25	-4.6835														158.5	-25.649	12.7421						158.5	-13.0493	-23.8566						158.5	55.2902	-4.19412
	158.6	25.2327	-4.25626														158.6	-25.7874	12.7584						158.6	-12.9801	-23.6816						158.6	55.9005	-4.61667
	158.7	24.6224	-4.92764														158.7	-25.7751	12.9273						158.7	-12.795	-23.5616						158.7	55.0513	-3.98284
	158.8	25.8431	-5.66007														158.8	-25.7792	13.0432						158.8	-12.6465	-23.5779						158.8	56.5109	-3.23164
	158.9	25.1819	-6.7587														158.9	-26.0274	13.1795						158.9	-13.029	-23.5616						158.9	57.8908	-2.59781
	159	25.6905	-6.63663														159	-25.9583	13.2345						159	-13.4054	-23.5311						159	56.617	-2.33959
	159.1	23.9103	-8.34561														159.1	-26.0295	13.0351						159.1	-13.1449	-23.3561						159.1	54.9187	-1.91704
	159.2	21.5706	-8.28458														159.2	-26.2939	12.9496						159.2	-12.8316	-23.4823						159.2	54.3348	-2.05789
	159.3	20.8586	-7.12491														159.3	-26.1475	12.9903						159.3	-12.4613	-23.7528						159.3	55.529	-1.98746
	159.4	23.3508	-8.77286														159.4	-26.0946	13.092						159.4	-12.5366	-23.9278						159.4	54.1491	-1.18931
	159.5	26.606	-9.017														159.5	-25.8972	13.269						159.5	-12.9435	-23.643						159.5	54.2818	-2.19874
	159.6	25.3853	-7.00284														159.6	-25.7853	13.5762						159.6	-11.9731	-22.524						159.6	54.441	-1.87009
	159.7	23.0456	-5.11075														159.7	-26.0173	13.7817						159.7	-10.8419	-21.5881						159.7	52.9815	-1.61186
	159.8	22.9948	-5.84317														159.8	-26.2044	13.324						159.8	-10.8846	-21.3847						159.8	51.7608	-2.31611
	159.9	27.0638	-6.08731														159.9	-26.5055	12.6546						159.9	-11.6292	-22.2941						159.9	53.1141	-2.57434
	160	29.4543	-5.538														160	-26.7436	12.441						160	-12.4613	-22.8963						160	54.5737	-1.56491
	160.1	27.0638	-6.33145														160.1	-26.5727	12.3881						160.1	-12.854	-23.3907						160.1	55.0779	-2.03441
	160.2	24.2155	-8.46768														160.2	-26.4323	12.2701						160.2	-12.8072	-23.6938						160.2	54.8921	-3.41944
	160.3	25.5888	-9.07804														160.3	-26.0213	12.4329						160.3	-12.7787	-23.525						160.3	53.5653	-2.55086
	160.4	27.1147	-8.22354														160.4	-25.7853	12.7462						160.4	-12.4898	-23.6084						160.4	54.6533	-3.02036
	160.5	23.7069	-8.58975														160.5	-25.7182	13.0107						160.5	-12.5203	-23.6633						160.5	54.786	-3.67767
	160.6	21.6215	-8.58975														160.6	-25.7894	13.1816						160.6	-12.6343	-23.4884						160.6	55.0248	-2.31611
	160.7	19.3327	-9.81046														160.7	-25.9237	13.09						160.7	-12.8113	-23.5006						160.7	53.1407	-1.70576
	160.8	19.5361	-9.20011														160.8	-25.8464	13.031						160.8	-12.5977	-23.6043						160.8	52.3976	-2.92646
	160.9	24.012	-7.73526														160.9	-25.942	13.1551						160.9	-12.2925	-23.7752						160.9	53.1672	-3.34901
	161	27.725	-6.08731														161	-26.0722	13.2141						161	-12.38	-23.5942						161	54.0164	-1.82314
	161.1	26.1991	-5.90421														161.1	-25.9379	13.2507						161.1	-12.4512	-23.35						161.1	54.2818	-1.21278
	161.2	23.1474	-6.69766														161.2	-25.59	13.2446						161.2	-12.1887	-23.234						161.2	54.3083	-1.49449
	161.3	23.3508	-6.9418														161.3	-25.5249	13.2894						161.3	-12.3006	-23.3785						161.3	53.9633	-1.54144
	161.4	24.2155	-6.51456														161.4	-25.647	13.3647						161.4	-12.1501	-23.5209						161.4	51.8669	-0.860658
	161.5	25.4871	-5.96524														161.5	-25.7304	13.328						161.5	-12.0829	-23.4049						161.5	52.2915	-0.931084
	161.6	24.1138	-6.39249														161.6	-25.8118	13.3057						161.6	-12.0015	-23.6491						161.6	53.3264	-1.87009
	161.7	21.3672	-6.81973														161.7	-25.7568	13.3199						161.7	-11.9975	-23.7427						161.7	54.3348	-2.19874
	161.8	19.9939	-5.29386														161.8	-25.8219	13.3993						161.8	-12.3271	-23.7874						161.8	53.9103	-1.33016
	161.9	20.0956	-5.29386														161.9	-25.8769	13.4867						161.9	-11.8286	-23.9115						161.9	53.1938	-1.16583
	162	20.6042	-5.23282														162	-25.9338	13.3402						162	-11.6292	-23.8688						162	53.698	-2.24569
	162.1	20.4008	-3.64591														162.1	-26.1149	13.2935						162.1	-11.8469	-23.6165						162.1	53.353	-2.73866
	162.2	21.1637	-4.13419														162.2	-26.1658	13.2223						162.2	-11.8713	-23.6369						162.2	54.2552	-2.62129
	162.3	22.2827	-6.20938														162.3	-26.1414	13.3016						162.3	-11.9039	-23.7386						162.3	54.0429	-1.18931
	162.4	22.8422	-8.89493														162.4	-26.1678	13.5498						162.4	-11.9283	-23.7122						162.4	53.7776	-1.87009
	162.5	25.3345	-9.26114														162.5	-25.8809	13.4867						162.5	-11.7045	-23.7203						162.5	53.698	-1.89356
	162.6	29.0983	-5.04972														162.6	-25.7202	13.2935						162.6	-11.6577	-23.7996						162.6	53.5653	-0.837183
	162.7	30.4716	-4.74454														162.7	-25.8972	13.324						162.7	-11.6333	-23.6959						162.7	52.8753	-0.931084
	162.8	26.4534	-6.14835														162.8	-25.9399	13.3504						162.8	-11.8693	-23.7325						162.8	52.8753	-0.555483
	162.9	23.0965	-5.96524														162.9	-26.0315	13.0554						162.9	-12.0585	-23.7223						162.9	53.4061	-0.0859815
	163	24.4189	-6.33145														163	-25.8057	12.9211						163	-12.0199	-23.3724						163	52.3976	0.195719
	163.1	28.081	-8.04044														163.1	-25.6714	13.1531						163.1	-12.5407	-23.2727						163.1	51.92	-1.00151
	163.2	29.8104	-5.11075														163.2	-25.7406	13.2507						163.2	-13.0249	-23.3134						163.2	53.2468	-1.49449
	163.3	30.2173	-2.79141														163.3	-25.588	13.2629						163.3	-13.7146	-23.5474						163.3	53.9899	-0.649383
	163.4	27.8267	-6.27042														163.4	-25.5208	13.3586						163.4	-14.3372	-23.9807						163.4	51.3096	-1.23626
	163.5	26.0465	-8.83389														163.5	-25.4924	13.4501						163.5	-14.5772	-23.9583						163.5	51.3627	-1.56491
	163.6	26.5552	-8.77286														163.6	-25.6409	13.4664						163.6	-15.2588	-23.7366						163.6	52.8488	-0.578958
	163.7	28.5388	-7.7963														163.7	-25.7039	13.3341						163.7	-15.6331	-23.7874						163.7	52.8488	-0.766758
	163.8	30.7259	-5.41593														163.8	-25.7426	13.3504						163.8	-16.0482	-23.5474						163.8	52.0261	-1.37711
	163.9	28.4371	-3.89005														163.9	-25.9969	13.3219						163.9	-16.6911	-23.5168						163.9	51.5219	0.195719
	164	25.2327	-6.69766														164	-26.0986	13.2202						164	-16.8966	-23.4233						164	52.1323	-0.203357
	164.1	23.8086	-7.55216														164.1	-25.8748	13.1307						164.1	-17.3645	-23.3744						164.1	52.4242	-1.96399
	164.2	26.5552	-5.90421														164.2	-25.7365	13.2528						164.2	-17.7043	-23.5046						164.2	52.7161	-2.17526
	164.3	26.6569	-5.538														164.3	-25.5534	13.2894						164.3	-18.1905	-23.5494						164.3	50.2747	0.47742
	164.4	24.9276	-4.19522														164.4	-25.4293	13.0778						164.4	-19.0165	-23.5982						164.4	50.3278	0.782596
	164.5	24.1646	-4.37833														164.5	-25.5188	13.1205						164.5	-20.2311	-23.6125						164.5	51.3627	0.688695
	164.6	22.7405	-4.98868														164.6	-25.9033	13.3179						164.6	-21.3216	-23.5352						164.6	50.0093	1.93287
	164.7	22.0284	-5.04972														164.7	-25.6734	13.1734						164.7	-22.5525	-23.3541						164.7	49.5847	2.14415
	164.8	21.062	-3.95108														164.8	-25.4985	13.1795						164.8	-24.0377	-23.3765						164.8	50.885	1.58075
	164.9	22.537	-3.4628														164.9	-25.6531	13.2263						164.9	-25.1648	-23.3419						164.9	52.7692	1.346
	165	24.1646	-4.43936														165	-25.5391	13.0127						165	-25.8626	-23.4294						165	53.0876	1.69812
	165.1	25.2836	-6.45352														165.1	-25.6063	12.8967						165.1	-26.6398	-23.5046						165.1	53.1938	2.35542
	165.2	23.9612	-7.85733														165.2	-25.4801	12.7767						165.2	-28.1026	-23.5718						165.2	51.1769	1.29905
	165.3	20.2482	-6.45352														165.3	-25.4374	12.7665						165.3	-29.6122	-23.6755						165.3	50.5401	-0.250307
	165.4	17.8577	-4.13419														165.4	-25.9786	12.8764						165.4	-31.2174	-23.7895						165.4	50.6462	0.219194
	165.5	18.8749	-3.21866														165.5	-26.0661	12.8438						165.5	-33.0261	-23.9115						165.5	51.575	1.08777
	165.6	20.1465	-3.4628														165.6	-26.296	12.9069						165.6	-34.8084	-23.8953						165.6	53.1672	0.289619
	165.7	19.587	-3.21866														165.7	-26.5971	12.8377						165.7	-36.9202	-23.8363						165.7	52.5303	0.829546
	165.8	21.7232	-4.62247														165.8	-26.6032	12.6078						165.8	-39.0564	-23.7996						165.8	52.0792	1.67465
	165.9	22.4862	-7.49112														165.9	-26.7334	12.7136						165.9	-41.2048	-23.6084						165.9	52.2384	0.993871
	166	21.6215	-8.77286														166	-26.6256	12.9232						166	-43.1681	-23.4802						166	53.5122	-0.438107
	166.1	19.5361	-7.36905														166.1	-26.9674	12.8845						166.1	-45.3491	-23.5901						166.1	53.9368	-0.461582
	166.2	18.5697	-5.41593														166.2	-27.0772	12.8927						166.2	-47.8251	-23.7061						166.2	54.4145	-0.156407
	166.3	19.587	-5.59903														166.3	-26.8534	12.8377						166.3	-50.354	-23.6348						166.3	53.8041	0.876496
	166.4	21.2655	-7.06388														166.4	-27.0589	12.6465						166.4	-52.9968	-23.525						166.4	52.3711	1.0643
	166.5	21.9267	-9.32218														166.5	-27.1851	12.4654						166.5	-55.8105	-23.4619						166.5	51.1504	1.0643
	166.6	20.706	-10.8481														166.6	-27.4089	12.5814						166.6	-58.7097	-23.3358						166.6	50.8054	1.41642
	166.7	19.6887	-9.38321														166.7	-27.2481	12.7502						166.7	-61.5112	-23.4884						166.7	51.6281	0.52437
	166.8	19.2309	-6.02628														166.8	-27.2888	12.7299						166.8	-64.5284	-23.7712						166.8	51.0708	-0.226832
	166.9	17.9594	-4.43936														166.9	-27.478	12.8642						166.9	-67.4784	-23.9746						166.9	51.6281	-0.297257
	167	17.6542	-4.07315														167	-27.301	12.9659						167	-70.1945	-23.6023						167	51.8404	0.0548689
	167.1	19.2309	-3.64591														167.1	-27.1973	12.6587						167.1	-72.7804	-23.2402						167.1	51.3362	0.38352
	167.2	21.6215	-4.01212														167.2	-27.3397	12.4532						167.2	-75.5839	-23.0733						167.2	50.3278	1.346
	167.3	22.2827	-5.04972														167.3	-27.2237	12.4491						167.3	-78.2572	-23.1425						167.3	49.8766	1.6277
	167.4	22.2827	-6.08731														167.4	-27.0874	12.4369						167.4	-80.9937	-23.3582						167.4	49.6909	1.18167
	167.5	22.6896	-4.56143														167.5	-27.1016	12.3088						167.5	-83.7504	-23.2646						167.5	48.4967	0.0313938
	167.6	24.1646	-5.11075														167.6	-27.1606	12.3535						167.6	-86.0148	-23.5616						167.6	49.4255	-1.30668
	167.7	24.9276	-5.96524														167.7	-27.356	12.5142						167.7	-88.5132	-23.6735						167.7	49.5316	-0.978034
	167.8	25.131	-5.41593														167.8	-27.4963	12.6404						167.8	-91.0278	-23.584						167.8	49.1071	-0.0625064
	167.9	25.1819	-4.19522														167.9	-27.8341	12.7279						167.9	-93.5201	-23.6755						167.9	48.7621	0.125294
	168	23.8594	-5.78214														168	-27.8503	12.8296						168	-95.7926	-23.4416						168	50.3808	0.547845
	168.1	24.8258	-6.81973														168.1	-28.0579	12.915						168.1	-98.0204	-23.5779						168.1	50.6462	0.57132
	168.2	25.0293	-5.59903														168.2	-28.6397	12.9232						168.2	-100.09	-23.5901						168.2	50.3012	0.547845
	168.3	23.1474	-5.66007														168.3	-29.1097	13.0107						168.3	-102.824	-23.2564						168.3	50.4074	2.23805
	168.4	23.3	-5.59903														168.4	-29.4474	13.0208						168.4	-105.782	-23.2422						168.4	50.8585	2.02677
	168.5	27.2164	-5.41593														168.5	-30.0171	12.9679						168.5	-108.553	-22.9411						168.5	50.2481	0.0783439
	168.6	28.1319	-4.62247														168.6	-30.7434	12.8947						168.6	-111.481	-23.0937						168.6	48.8948	0.195719
	168.7	25.131	-4.31729														168.7	-31.2602	12.9964						168.7	-114.056	-23.3195						168.7	48.8948	-0.156407
	168.8	22.4862	-7.49112														168.8	-31.9987	12.9618						168.8	-117.023	-23.116						168.8	48.9213	-0.719808
	168.9	23.7577	-11.8857														168.9	-32.8756	12.6892						168.9	-119.914	-23.175						168.9	49.8501	0.289619
	169	26.4534	-12.1298														169	-33.7545	12.502						169	-122.251	-23.1954						169	50.0359	0.66522
	169.1	27.0129	-11.0312														169.1	-34.8592	12.5631						169.1	-124.727	-23.0855						169.1	50.0624	0.101819
	169.2	26.3009	-9.50528														169.2	-35.9762	12.6546						169.2	-126.935	-22.9329						169.2	50.0889	-0.790233
	169.3	25.4362	-8.65079														169.3	-36.9649	12.8479						169.3	-128.632	-23.0977						169.3	50.3012	-0.532008
	169.4	26.3517	-7.00284														169.4	-37.9272	12.8011						169.4	-130.489	-23.3337						169.4	50.8054	-0.555483
	169.5	24.3172	-6.63663														169.5	-38.7919	12.5753						169.5	-132.485	-23.5168						169.5	48.8417	-0.555483
	169.6	19.0784	-6.14835														169.6	-39.5772	12.4471						169.6	-134.174	-23.2544						169.6	49.399	-0.766758
	169.7	15.6197	-5.47696														169.7	-40.1042	12.2884						169.7	-135.938	-22.8455						169.7	49.797	-1.02498
	169.8	18.5189	-3.34073														169.8	-40.4541	12.2843						169.8	-137.356	-22.8373						169.8	49.8766	0.66522
	169.9	24.5715	-0.899324														169.9	-41.038	12.4776						169.9	-138.426	-22.7966						169.9	49.399	1.04082
	170	25.8431	-1.81485														170	-41.7603	12.5834						170	-139.813	-22.7641						170	49.5847	-0.884134
	170.1	22.537	-4.74454														170.1	-42.627	12.6241						170.1	-141.197	-22.8963						170.1	48.4702	-1.23626
	170.2	20.6551	-7.85733														170.2	-43.3044	12.5814						170.2	-142.192	-22.9594						170.2	47.276	0.00791873
	170.3	22.0284	-9.13907														170.3	-43.8863	12.6241						170.3	-142.723	-22.8231						170.3	48.0721	-0.203357
	170.4	23.3508	-9.017														170.4	-44.6859	12.7441						170.4	-143.111	-23.0815						170.4	47.9129	-0.508533
	170.5	23.2491	-6.27042														170.5	-45.3369	12.7075						170.5	-143.441	-23.1262						170.5	46.9841	0.641745
	170.6	22.0793	-6.02628														170.6	-46.3582	12.7543						170.6	-143.858	-23.1283						170.6	45.9757	1.60422
	170.7	19.587	-7.36905														170.7	-47.7214	12.8337						170.7	-144.194	-23.3683						170.7	47.7271	0.101819
	170.8	18.5697	-9.93253														170.8	-49.1821	12.7401						170.8	-144.432	-23.3948						170.8	46.9045	-0.438107
	170.9	19.3327	-10.1156														170.9	-50.4639	12.8133						170.9	-144.645	-23.3704						170.9	45.8961	0.641745
	171	19.2818	-8.16251														171	-51.5422	12.8276						171	-144.338	-23.4578						171	46.9841	0.899971
	171.1	17.6542	-6.39249														171.1	-52.7222	12.6485						171.1	-143.984	-23.7061						171.1	48.2048	1.01735
	171.2	17.9085	-4.37833														171.2	-53.4017	12.6241						171.2	-143.831	-23.8993						171.2	48.709	1.48685
	171.3	19.587	-5.04972														171.3	-54.3193	12.5427						171.3	-143.64	-23.8057						171.3	47.621	1.1582
	171.4	20.2482	-9.38321														171.4	-55.5786	12.5997						171.4	-143.138	-23.9217						171.4	46.2941	-0.414632
	171.5	18.3154	-11.8246														171.5	-56.6528	12.8031						171.5	-142.961	-23.8057						171.5	45.2061	-0.0859815
	171.6	14.8059	-10.6649														171.6	-57.6355	12.8988						171.6	-142.93	-23.9095						171.6	47.966	1.4399
	171.7	15.4671	-8.46768														171.7	-58.4513	12.8703						171.7	-143.024	-23.6755						171.7	48.7886	0.853021
	171.8	18.3154	-7.85733														171.8	-59.0129	12.8255						171.8	-143.003	-23.8464						171.8	48.8948	-1.51796
	171.9	17.349	-8.77286														171.9	-59.7982	12.8784						171.9	-142.58	-24.0662						171.9	48.1252	-1.11888
	172	13.6361	-8.71182														172	-60.1034	12.8316						172	-142.542	-23.6857						172	47.1964	-0.320732
	172.1	14.0938	-6.45352														172.1	-60.6588	12.8154						172.1	-142.381	-23.5168						172.1	46.6656	-0.555483
	172.2	18.0611	-6.57559														172.2	-61.4197	12.8479						172.2	-142.088	-23.6979						172.2	45.2326	-1.04846
	172.3	20.9603	-8.34561														172.3	-61.9303	12.8967						172.3	-141.628	-23.8322						172.3	45.843	-1.16583
	172.4	19.0784	-8.89493														172.4	-62.6241	12.9903						172.4	-141.38	-23.7671						172.4	47.3025	-0.625908
	172.5	16.4335	-8.34561														172.5	-63.3219	12.97						172.5	-141.121	-23.6816						172.5	48.3109	-0.532008
	172.6	18.1628	-8.16251														172.6	-63.678	12.9964						172.6	-140.501	-24.1272						172.6	47.9129	-0.931084
	172.7	20.4517	-8.77286														172.7	-63.9669	13.0025						172.7	-139.805	-24.2004						172.7	47.9925	-1.16583
	172.8	20.706	-9.32218														172.8	-63.8021	13.0249						172.8	-139.146	-23.7976						172.8	47.8598	-1.63534
	172.9	21.1637	-7.91837														172.9	-63.8611	13.0025						172.9	-138.298	-23.7854						172.9	47.6475	-1.21278
	173	19.3835	-6.33145														173	-64.0747	12.8703						173	-137.29	-23.9217						173	47.8598	-0.625908
	173.1	18.6206	-8.10147														173.1	-64.0666	12.911						173.1	-136.566	-23.7956						173.1	47.1433	-0.132932
	173.2	19.0275	-8.58975														173.2	-64.4165	12.8642						173.2	-135.862	-23.5779						173.2	47.0372	-1.47101
	173.3	19.8413	-7.24698														173.3	-64.6362	12.8988						173.3	-135.274	-23.4395						173.3	46.0022	-2.15179
	173.4	19.7396	-5.47696														173.4	-64.5772	13.0208						173.4	-134.487	-23.3114						173.4	46.4534	-1.98746
	173.5	20.4517	-7.55216														173.5	-64.6749	12.6689						173.5	-133.84	-23.3439						173.5	47.1433	-2.24569
	173.6	20.5534	-9.26114														173.6	-64.6993	12.5692						173.6	-133.228	-23.4436						173.6	47.3025	-1.84661
	173.7	22.6387	-8.71182														173.7	-64.6627	13.029						173.7	-132.188	-23.7244						173.7	47.1699	-1.70576
	173.8	24.9276	-8.46768														173.8	-64.9027	13.1348						173.8	-131.057	-23.7122						173.8	47.3821	-0.672858
	173.9	25.3345	-8.65079														173.9	-65.3646	13.1429						173.9	-129.862	-23.643						173.9	47.2495	-0.109457
	174	21.7232	-6.81973														174	-65.7674	13.4155						174	-128.544	-23.5229						174	46.586	-0.0859815
	174.1	18.4171	-6.39249														174.1	-65.9648	13.2996						174.1	-127.34	-23.4375						174.1	47.0106	-1.11888
	174.2	18.5189	-6.27042														174.2	-66.2984	12.738						174.2	-126.058	-23.5779						174.2	46.931	-1.35363
	174.3	17.6542	-6.69766														174.3	-66.6402	12.7787						174.3	-124.894	-23.3276						174.3	46.4003	-1.89356
	174.4	18.9258	-7.67423														174.4	-66.5751	13.2955						174.4	-123.598	-23.4477						174.4	46.4003	-1.40058
	174.5	20.5025	-6.69766														174.5	-66.3717	13.6719						174.5	-122.31	-23.6287						174.5	47.1168	-0.931084
	174.6	22.4353	-6.7587														174.6	-66.5731	13.6576						174.6	-121.204	-23.4741						174.6	47.0637	-1.40058
	174.7	21.3163	-7.49112														174.7	-66.3249	13.5071						174.7	-120.06	-23.4477						174.7	47.276	-2.01094
	174.8	19.1801	-7.61319														174.8	-66.2882	13.3789						174.8	-119.124	-23.3887						174.8	48.1252	-0.766758
	174.9	18.112	-7.12491														174.9	-66.2048	13.2141						174.9	-118.376	-23.1995						174.9	47.6475	-0.0155563
	175	16.2809	-5.29386														175	-65.9851	13.0432						175	-117.403	-23.5189						175	48.1517	-1.07193
	175.1	16.9421	-4.25626														175.1	-65.8101	12.9069						175.1	-116.447	-23.5026						175.1	49.2132	-0.508533
	175.2	17.8577	-3.40177														175.2	-65.5151	12.9964						175.2	-115.442	-23.4985						175.2	49.9032	-0.414632
	175.3	18.0102	-3.2797														175.3	-65.1896	13.2141						175.3	-114.174	-23.584						175.3	48.0721	-0.978034
	175.4	16.993	-4.19522														175.4	-64.9719	13.1083						175.4	-113.196	-23.5209						175.4	48.3375	-1.18931
	175.5	16.993	-5.84317														175.5	-64.6586	13.1856						175.5	-112.244	-23.5636						175.5	48.4702	-0.578958
	175.6	13.6361	-7.49112														175.6	-64.3209	13.5152						175.6	-111.387	-23.4009						175.6	47.3025	-0.766758
	175.7	11.5507	-7.7963														175.7	-64.4084	13.4786						175.7	-110.4	-23.3846						175.7	47.5148	-1.40058
	175.8	13.5852	-6.57559														175.8	-64.1886	13.2446						175.8	-109.395	-23.4294						175.8	47.5944	-1.51796
	175.9	15.4671	-8.65079														175.9	-63.9709	13.2731						175.9	-108.396	-23.409						175.9	47.4087	-1.02498
	176	16.4335	-10.4208														176	-63.8977	13.3402						176	-107.387	-23.289						176	47.1168	-0.250307
	176.1	15.7214	-9.99356														176.1	-63.3789	13.2833						176.1	-106.586	-23.2849						176.1	48.3906	0.66522
	176.2	15.9757	-10.8481														176.2	-63.0208	13.1816						176.2	-105.906	-23.3521						176.2	47.6475	0.313095
	176.3	20.2482	-11.8857														176.3	-62.5387	13.0819						176.3	-105.141	-23.2686						176.3	46.2145	-0.719808
	176.4	20.0447	-10.4818														176.4	-62.1541	13.1938						176.4	-104.356	-23.1995						176.4	46.4534	-0.0390314
	176.5	14.6533	-7.30802														176.5	-62.0911	13.326						176.5	-103.571	-23.0591						176.5	47.1168	0.172244
	176.6	11.449	-7.91837														176.6	-61.8001	13.3891						176.6	-102.771	-23.0632						176.6	46.8514	-0.837183
	176.7	12.6697	-8.16251														176.7	-61.7065	13.4135						176.7	-101.978	-23.1608						176.7	46.533	-0.578958
	176.8	13.0257	-8.52872														176.8	-61.2203	13.3606						176.8	-101.263	-23.3134						176.8	46.931	1.55727
	176.9	14.5516	-7.55216														176.9	-60.4696	13.3728						176.9	-100.35	-23.6043						176.9	47.3556	1.55727
	177	18.468	-4.74454														177	-60.3271	13.3606						177	-99.3998	-23.3459						177	48.2313	0.125294
	177.1	23.1474	-3.64591														177.1	-59.5764	13.2975						177.1	-98.6918	-23.3988						177.1	47.7271	-0.0625064
	177.2	22.181	-3.15763														177.2	-59.1003	13.2609						177.2	-97.7722	-23.5168						177.2	46.8779	-0.860658
	177.3	17.2982	-3.52384														177.3	-58.9823	13.3606						177.3	-96.6329	-23.4924						177.3	45.4715	-0.860658
	177.4	14.399	-4.80557														177.4	-58.7789	13.5193						177.4	-95.7825	-23.3968						177.4	46.4534	-0.156407
	177.5	14.399	-6.69766														177.5	-58.5225	13.7288						177.5	-94.9626	-23.1466						177.5	47.276	0.806071
	177.6	15.6197	-8.16251														177.6	-58.315	13.914						177.6	-94.5597	-23.0408						177.6	46.5064	2.12067
	177.7	17.6033	-8.34561														177.7	-58.1848	13.8794						177.7	-93.8375	-22.9289						177.7	46.6391	2.54323
	177.8	19.1292	-7.18595														177.8	-58.1095	13.8672						177.8	-92.6839	-22.8597						177.8	47.0106	1.76855
	177.9	19.7904	-6.33145														177.9	-57.8328	14.034						177.9	-91.8762	-22.8678						177.9	47.1168	-0.273782
	178	22.2318	-6.39249														178	-57.4463	14.0625						178	-90.7857	-23.0286						178	46.8514	-0.156407
	178.1	23.9103	-7.49112														178.1	-57.3344	14.1418						178.1	-89.7054	-23.0713						178.1	48.1252	1.01735
	178.2	21.7232	-9.20011														178.2	-56.9845	14.3616						178.2	-89.0076	-22.8861						178.2	48.7355	0.594795
	178.3	18.4171	-8.71182														178.3	-56.5063	14.3575						178.3	-87.9557	-22.5281						178.3	48.4967	-0.508533
	178.4	15.9757	-6.45352														178.4	-55.9611	14.2476						178.4	-87.2864	-22.5077						178.4	47.8864	-0.649383
	178.5	16.9421	-5.59903														178.5	-55.2551	14.2558						178.5	-86.1674	-22.9757						178.5	46.8514	0.360045
	178.6	19.9939	-8.10147														178.6	-54.9032	14.3575						178.6	-85.3902	-23.1486						178.6	46.6126	1.8155
	178.7	22.7913	-8.89493														178.7	-54.4535	14.2334						178.7	-84.5866	-22.8821						178.7	47.4883	1.95635
	178.8	22.7913	-9.017														178.8	-53.7862	14.0157						178.8	-83.4656	-22.7661						178.8	49.2397	0.547845
	178.9	20.8077	-7.55216														178.9	-53.3651	14.089						178.9	-82.5846	-22.817						178.9	48.709	-0.884134
	179	18.468	-5.17179														179	-53.0151	14.0625						179	-81.6325	-22.9289						179	47.4883	-0.719808
	179.1	17.3999	-2.36417														179.1	-52.6937	13.8957						179.1	-80.8187	-22.9635						179.1	46.7983	-0.0625064
	179.2	18.2137	-1.02139														179.2	-52.3539	13.9628						179.2	-80.4464	-22.9452						179.2	47.8067	-1.42406
	179.3	19.3327	-3.70694														179.3	-51.9491	13.8855						179.3	-79.5959	-22.9106						179.3	47.6741	-2.01094
	179.4	19.4853	-5.41593														179.4	-51.6357	13.8021						179.4	-78.5726	-22.7356						179.4	46.8514	-1.63534
	179.5	18.3154	-5.17179														179.5	-51.0254	13.9343						179.5	-77.4658	-22.7824						179.5	47.7802	-1.49449
	179.6	17.0439	-4.80557														179.6	-50.6775	14.0381						179.6	-76.6846	-22.7559						179.6	46.9841	-0.391157
	179.7	17.9085	-6.02628														179.7	-50.2767	13.9201						179.7	-76.0885	-22.7905						179.7	46.2145	0.172244
	179.8	18.1628	-4.5004														179.8	-49.8006	13.8753						179.8	-75.3153	-22.9085						179.8	45.5511	0.360045
	179.9	16.7895	-4.80557														179.9	-49.5524	13.9099						179.9	-75.0183	-22.5505						179.9	47.2495	0.148769
	180	17.4508	-5.66007														180	-48.8892	13.9364						180	-74.5036	-22.6237						180	47.2495	-1.35363
	180.1	20.8077	-4.43936														180.1	-48.5026	14.1907						180.1	-73.9441	-22.9045						180.1	44.8346	-2.59781
	180.2	22.181	-4.13419														180.2	-48.4578	14.3453						180.2	-73.0062	-22.7722						180.2	44.9407	-2.33959
	180.3	20.7568	-4.31729														180.3	-48.112	13.9994						180.3	-72.3735	-22.9004						180.3	46.5064	-1.63534
	180.4	17.2982	-2.66934														180.4	-48.0103	13.8794						180.4	-72.0113	-23.0448						180.4	47.5679	-3.09079
	180.5	15.9757	-5.90421														180.5	-47.7234	14.0055						180.5	-71.582	-22.6278						180.5	47.2495	-2.83256
	180.6	15.6197	-8.95597														180.6	-47.3287	13.8468						180.6	-70.9066	-22.8048						180.6	46.533	-1.21278
	180.7	16.7895	-7.12491														180.7	-46.8994	13.5417						180.7	-70.1558	-22.9675						180.7	45.8695	-1.00151
	180.8	15.8232	-3.82901														180.8	-46.6207	13.6515						180.8	-69.5923	-22.6847						180.8	47.3025	-0.907609
	180.9	14.0938	-4.74454														180.9	-46.344	13.7187						180.9	-69.0145	-22.7539						180.9	46.1614	0.33657
	181	12.1102	-6.51456														181	-45.992	13.5701						181	-68.4855	-22.878						181	45.2326	-0.813708
	181.1	13.4326	-3.64591														181.1	-45.5383	13.8143						181.1	-68.1437	-22.7539						181.1	46.6922	-2.59781
	181.2	18.468	-2.2421														181.2	-44.8364	14.1418						181.2	-67.8162	-22.8475						181.2	45.9491	-2.10484
	181.3	18.5189	-5.84317														181.3	-44.2708	14.1683						181.3	-67.2465	-22.8719						181.3	44.41	-1.51796
	181.4	16.8913	-7.67423														181.4	-43.7764	14.1988						181.4	-66.9698	-22.6461						181.4	44.3569	-1.23626
	181.5	15.9249	-5.29386														181.5	-43.4733	14.1195						181.5	-66.7074	-22.6461						181.5	46.533	-1.33016
	181.6	16.7895	-1.08243														181.6	-43.3431	13.8265						181.6	-66.2618	-23.0164						181.6	46.7718	-0.578958
	181.7	16.3826	-3.2797														181.7	-42.8772	13.5173						181.7	-65.9851	-23.1506						181.7	46.3737	-0.578958
	181.8	15.5688	-5.41593														181.8	-42.8487	13.4664						181.8	-65.5009	-23.1384						181.8	45.6838	-1.61186
	181.9	13.1783	-2.2421														181.9	-43.1274	13.5132						181.9	-65.3707	-22.8373						181.9	47.1168	-1.23626
	182	14.399	-4.07315														182	-42.631	13.6759						182	-65.2283	-22.5586						182	48.019	-0.414632
	182.1	17.349	-6.51456														182.1	-41.8925	13.7085						182.1	-64.6159	-22.7214						182.1	48.3375	-0.649383
	182.2	17.2982	-3.82901														182.2	-41.215	13.8468						182.2	-64.0238	-22.7132						182.2	48.2313	-1.14236
	182.3	15.1619	-2.2421														182.3	-40.7369	13.9201						182.3	-63.1795	-22.6298						182.3	47.5414	-1.77619
	182.4	16.2809	-1.75382														182.4	-40.7267	13.6332						182.4	-62.4491	-22.5667						182.4	47.6741	-1.98746
	182.5	18.7732	-0.899324														182.5	-40.7288	13.3993						182.5	-61.969	-22.4955						182.5	48.0986	-1.84661
	182.6	18.3663	-2.36417														182.6	-40.4867	13.446						182.6	-61.6842	-22.6888						182.6	47.8864	-1.84661
	182.7	15.1619	-3.40177														182.7	-39.978	13.5295						182.7	-61.0657	-22.817						182.7	47.0637	-1.42406
	182.8	14.4499	-4.25626														182.8	-39.8519	13.4298						182.8	-60.3882	-22.8597						182.8	47.8598	-0.696333
	182.9	13.8395	-4.37833														182.9	-39.9902	13.5274						182.9	-59.8755	-22.8678						182.9	47.0637	0.547845
	183	14.2973	-3.40177														183	-39.4979	13.741						183	-59.4421	-22.9146						183	45.843	0.43047
	183.1	13.5852	-2.73038														183.1	-39.2639	13.6556						183.1	-59.3302	-22.9899						183.1	47.0106	-0.250307
	183.2	14.043	-2.05899														183.2	-39.2049	13.4481						183.2	-59.1044	-23.2117						183.2	47.7271	-1.63534
	183.3	15.6706	-2.30313														183.3	-38.8489	13.3138						183.3	-58.6975	-23.2361						183.3	48.9744	-3.06731
	183.4	15.7723	-3.40177														183.4	-38.8387	13.2467						183.4	-58.2377	-22.8617						183.4	48.019	-2.41001
	183.5	15.4163	-5.29386														183.5	-38.5986	13.1409						183.5	-58.134	-22.7926						183.5	47.9925	-1.96399
	183.6	14.1955	-6.02628														183.6	-38.4135	13.1144						183.6	-58.0933	-22.7315						183.6	46.6126	-1.07193
	183.7	14.1955	-5.7211														183.7	-38.4867	13.2304						183.7	-57.6986	-22.6135						183.7	45.3123	-0.0859815
	183.8	15.3145	-5.29386														183.8	-38.2507	13.3606						183.8	-57.5338	-22.819						183.8	44.2242	0.33657
	183.9	18.1628	-6.02628														183.9	-38.0046	13.4277						183.9	-57.4076	-22.758						183.9	44.3039	-0.508533
	184	18.468	-4.92764														184	-37.6038	13.3565						184	-57.1472	-22.7966						184	45.498	-1.61186
	184.1	16.3318	-4.25626														184.1	-37.4003	13.4684						184.1	-56.8848	-22.9431						184.1	45.498	-2.43349
	184.2	13.6869	-4.92764														184.2	-37.5488	13.6312						184.2	-56.5125	-22.8353						184.2	45.498	-3.44292
	184.3	13.28	-3.70694														184.3	-37.4125	13.4379						184.3	-56.1747	-22.8455						184.3	44.41	-3.04384
	184.4	15.7723	-1.63175														184.4	-37.1297	12.972						184.4	-56.0262	-22.8292						184.4	45.6838	-1.94051
	184.5	17.9594	-2.91348														184.5	-37.1338	12.8703						184.5	-55.8411	-22.6868						184.5	46.3472	-1.94051
	184.6	15.3145	-2.66934														184.6	-37.0056	13.0249						184.6	-55.6478	-22.7804						184.6	47.1699	-1.89356
	184.7	10.5334	-1.57071														184.7	-37.026	12.9598						184.7	-55.5278	-22.7437						184.7	46.8514	-1.14236
	184.8	10.0757	-3.4628														184.8	-36.9649	13.0859						184.8	-55.4281	-23.0448						184.8	47.0902	-1.96399
	184.9	11.6016	-5.35489														184.9	-36.8205	13.2507						184.9	-55.365	-23.053						184.9	48.2579	-2.62129
	185	12.4154	-4.13419														185	-36.4441	13.1999						185	-55.2022	-23.1099						185	47.9394	-2.99689
	185.1	10.7878	-1.87589														185.1	-36.5356	13.2507						185.1	-54.9052	-23.116						185.1	47.6475	-2.99689
	185.2	10.8386	-1.75382														185.2	-36.5519	13.2406						185.2	-54.8584	-22.9126						185.2	46.7187	-1.96399
	185.3	12.4154	-2.60831														185.3	-36.2732	13.1693						185.3	-54.7139	-23.0489						185.3	47.0637	-1.25973
	185.4	11.8559	-3.2797														185.4	-36.4685	13.2121						185.4	-54.3884	-22.9329						185.4	47.1964	-0.578958
	185.5	12.0593	-2.60831														185.5	-36.5519	13.1144						185.5	-54.5369	-22.701						185.5	47.8864	-0.250307
	185.6	13.0766	-1.81485														185.6	-36.2	13.1246						185.6	-54.2013	-22.5403						185.6	48.2313	-0.391157
	185.7	16.1283	-1.08243														185.7	-35.8785	13.2487						185.7	-53.8595	-22.3755						185.7	48.0721	-0.391157
	185.8	15.5688	-0.777254														185.8	-35.7015	13.3382						185.8	-53.8289	-22.5281						185.8	48.364	-0.109457
	185.9	14.043	-1.32657														185.9	-35.3088	13.3179						185.9	-53.4424	-22.6766						185.9	47.6475	-0.860658
	186	12.6188	-1.2045														186	-34.9915	13.446						186	-53.2857	-22.4833						186	46.6656	-1.40058
	186.1	12.3645	-0.594149														186.1	-35.1237	13.4562						186.1	-53.4261	-22.5199						186.1	46.0022	-1.37711
	186.2	13.5852	-1.02139														186.2	-35.2336	13.269						186.2	-53.3081	-22.7559						186.2	48.0456	-0.790233
	186.3	14.1955	-0.594149														186.3	-34.8307	13.3199						186.3	-53.1942	-22.5484						186.3	48.364	-0.226832
	186.4	14.399	-1.69278														186.4	-34.5072	13.3138						186.4	-53.1026	-22.5932						186.4	49.2928	-2.26916
	186.5	13.6869	-4.13419														186.5	-34.3811	13.1897						186.5	-52.7181	-22.4386						186.5	48.9478	-3.53682
	186.6	13.4326	-4.62247														186.6	-34.3547	13.328						186.6	-52.6591	-22.3287						186.6	48.6825	-1.14236
	186.7	15.1619	-4.86661														186.7	-34.5276	13.3708						186.7	-52.5065	-22.5891						186.7	49.0274	-0.790233
	186.8	17.0439	-5.35489														186.8	-34.1614	13.4521						186.8	-52.3417	-22.5667						186.8	48.8682	-2.48044
	186.9	16.5352	-6.39249														186.9	-33.9417	13.5722						186.9	-51.9552	-22.7926						186.9	48.8948	-3.16121
	187	12.6188	-5.78214														187	-33.6629	13.4684						187	-51.5645	-22.9777						187	48.3109	-2.29264
	187.1	10.1774	-6.51456														187.1	-33.5286	13.5091						187.1	-51.4954	-22.8943						187.1	48.9744	-1.33016
	187.2	10.3808	-7.18595														187.2	-33.5164	13.6617						187.2	-51.3428	-23.0103						187.2	49.3459	-1.33016
	187.3	15.2128	-4.31729														187.3	-33.136	13.5905						187.3	-50.9664	-22.9187						187.3	50.6462	-1.94051
	187.4	15.8232	-2.30313														187.4	-32.9305	13.4847						187.4	-50.3581	-22.9004						187.4	49.8501	-2.12831
	187.5	15.3145	-2.30313														187.5	-32.8593	13.5193						187.5	-50.2238	-22.9879						187.5	49.0274	-1.33016
	187.6	11.8559	-1.99796														187.6	-32.6436	13.3463						187.6	-49.8291	-23.0489						187.6	49.0805	-1.09541
	187.7	12.3645	-1.32657														187.7	-32.5073	13.3118						187.7	-49.294	-22.8882						187.7	48.6294	-1.79966
	187.8	15.7214	-0.716219														187.8	-32.4117	13.1999						187.8	-49.3917	-22.9472						187.8	48.709	-0.649383
	187.9	15.7723	-2.60831														187.9	-32.5521	13.1165						187.9	-49.2106	-22.9309						187.9	49.4255	0.594795
	188	13.3817	-3.09659														188	-32.7454	13.0697						188	-48.4945	-22.8617						188	50.6727	-0.672858
	188.1	10.8895	-3.82901														188.1	-32.6884	13.2772						188.1	-48.0591	-23.053						188.1	49.3194	-0.743283
	188.2	11.7033	-5.41593														188.2	-32.6294	13.4318						188.2	-47.5606	-22.876						188.2	47.276	0.829546
	188.3	11.2455	-6.88077														188.3	-32.5826	13.5478						188.3	-47.5566	-22.9085						188.3	46.533	1.6277
	188.4	9.10928	-5.84317														188.4	-32.4361	13.5539						188.4	-47.3551	-22.8088						188.4	47.621	1.13472
	188.5	9.05842	-3.34073														188.5	-32.4402	13.4725						188.5	-46.7061	-22.9533						188.5	47.0372	-0.179882
	188.6	12.5171	-1.14347														188.6	-32.2327	13.5661						188.6	-46.5129	-22.9248						188.6	47.966	-0.907609
	188.7	15.0602	-2.79141														188.7	-32.0557	13.6007						188.7	-46.167	-22.6644						188.7	48.8417	-2.78561
	188.8	14.755	-6.39249														188.8	-31.96	13.5315						188.8	-45.7784	-22.8149						188.8	48.7886	-3.06731
	188.9	13.7378	-6.63663														188.9	-31.9112	13.6454						188.9	-45.3695	-22.5911						188.9	49.2928	-2.38654
	189	12.6188	-3.09659														189	-32.0597	13.6759						189	-45.0216	-22.526						189	47.1433	-0.602433
	189.1	11.805	-1.02139														189.1	-31.9051	13.501						189.1	-44.7998	-22.5098						189.1	47.3556	0.970396
	189.2	11.1438	-0.96036														189.2	-31.9967	13.328						189.2	-44.5862	-22.2819						189.2	49.2663	0.219194
	189.3	12.2119	-1.14347														189.3	-32.0333	13.3158						189.3	-44.0877	-22.7417						189.3	50.8585	-1.54144
	189.4	12.161	-3.89005														189.4	-31.7383	13.3301						189.4	-43.7968	-22.463						189.4	50.5135	-0.719808
	189.5	10.4826	-8.65079														189.5	-31.7424	13.3077						189.5	-43.4611	-22.4447						189.5	50.3278	-0.696333
	189.6	11.3981	-10.4818														189.6	-31.5918	13.2629						189.6	-42.8345	-22.9452						189.6	50.5666	-1.21278
	189.7	11.0929	-7.61319														189.7	-31.6203	13.1592						189.7	-42.572	-22.6847						189.7	49.1336	-0.602433
	189.8	11.1947	-5.29386														189.8	-31.5552	13.0452						189.8	-42.5496	-22.467						189.8	48.0721	-0.508533
	189.9	9.71964	-6.7587														189.9	-31.311	13.2507						189.9	-42.1916	-22.4772						189.9	47.8067	-0.344207
	190	12.4154	-9.99356														190	-31.2826	13.446						190	-41.7684	-22.6563						190	49.2663	0.0783439
	190.1	14.5007	-6.27042														190.1	-31.0404	13.383						190.1	-41.1479	-22.8617						190.1	49.4786	1.08777
	190.2	14.8568	-4.13419														190.2	-30.9021	13.1714						190.2	-40.6067	-22.5952						190.2	48.9478	1.51032
	190.3	12.5679	-6.14835														190.3	-30.8309	13.147						190.3	-40.3381	-22.7783						190.3	47.4618	1.58075
	190.4	11.449	-5.29386														190.4	-30.6051	13.1144						190.4	-39.9333	-22.8902						190.4	47.6475	1.01735
	190.5	13.7886	-1.81485														190.5	-30.6152	12.915						190.5	-39.9556	-22.701						190.5	48.6029	0.43047
	190.6	13.7378	-4.92764														190.6	-30.5644	12.7482						190.6	-39.9129	-22.581						190.6	47.4352	1.13472
	190.7	12.5679	-10.4208														190.7	-30.4769	12.7401						190.7	-39.5142	-22.6339						190.7	46.7983	2.30847
	190.8	9.61791	-8.65079														190.8	-30.3019	12.8194						190.8	-39.4328	-22.8861						190.8	46.3472	2.5667
	190.9	9.61791	-6.20938														190.9	-30.1168	13.0269						190.9	-39.1113	-22.7519						190.9	47.5148	1.27557
	191	11.805	-6.33145														191	-30.3752	13.031						191	-38.9282	-22.644						191	47.7271	1.27557
	191.1	11.805	-6.20938														191.1	-30.1819	12.9578						191.1	-38.3036	-22.6603						191.1	48.019	1.83897
	191.2	11.0421	-6.20938														191.2	-29.9927	12.9659						191.2	-37.6851	-22.6481						191.2	47.7006	0.759121
	191.3	12.0085	-8.22354														191.3	-30.3162	13.1002						191.3	-37.5631	-22.7234						191.3	48.2313	0.125294
	191.4	12.3136	-8.77286														191.4	-30.3711	13.4013						191.4	-37.5061	-22.4548						191.4	48.6294	1.27557
	191.5	10.8895	-7.55216														191.5	-30.5013	13.2589						191.5	-37.5692	-22.3714						191.5	46.8249	0.453945
	191.6	10.0757	-6.51456														191.6	-30.4647	13.1348						191.6	-37.6139	-22.7071						191.6	46.1084	-0.109457
	191.7	10.1265	-6.63663														191.7	-30.2755	13.3952						191.7	-37.7889	-22.9655						191.7	45.4715	0.57132
	191.8	11.7033	-6.27042														191.8	-30.4077	13.2202						191.8	-37.1969	-23.0977						191.8	45.2061	0.38352
	191.9	12.4154	-4.92764														191.9	-30.2246	12.9334						191.9	-36.9364	-23.0896						191.9	44.3304	0.195719
	192	11.9576	-3.2797														192	-30.2897	13.1043						192	-36.8673	-23.234						192	45.9226	-0.0155563
	192.1	10.2791	-2.2421														192.1	-30.839	13.1083						192.1	-36.5845	-23.2117						192.1	46.7187	-0.0859815
	192.2	8.44807	-3.15763														192.2	-30.6335	13.0452						192.2	-36.1084	-23.0021						192.2	45.7899	-0.813708
	192.3	8.65152	-2.85245														192.3	-30.3202	13.1287						192.3	-35.8358	-22.8638						192.3	45.7103	-1.44753
	192.4	8.90583	-2.91348														192.4	-30.1839	13.1978						192.4	-36.0657	-22.939						192.4	46.586	-0.696333
	192.5	9.31273	-5.23282														192.5	-29.9154	13.328						192.5	-36.1572	-22.9919						192.5	48.6029	-0.860658
	192.6	9.3636	-5.538														192.6	-29.8462	13.5518						192.6	-35.9619	-22.819						192.6	47.7537	-1.28321
	192.7	8.49893	-4.80557														192.7	-29.9805	13.7817						192.7	-35.6913	-22.6034						192.7	46.6656	-1.51796
	192.8	4.98941	-5.7211														192.8	-29.954	13.7919						192.8	-35.4594	-22.5505						192.8	45.9757	-1.02498
	192.9	3.31094	-4.5004														192.9	-30.1717	13.678						192.9	-35.3902	-22.585						192.9	45.1265	-0.578958
	193	5.44717	-3.09659														193	-30.1799	13.7187						193	-35.3516	-22.5179						193	44.7815	0.00791873
	193.1	8.14289	-4.07315														193.1	-30.013	13.8977						193.1	-35.1766	-22.758						193.1	45.6042	0.712171
	193.2	8.54979	-4.37833														193.2	-30.1697	14.0727						193.2	-34.9609	-22.9126						193.2	46.6656	0.289619
	193.3	6.56615	-4.74454														193.3	-30.0863	14.1561						193.3	-34.8755	-22.8455						193.3	45.8961	0.125294
	193.4	7.1765	-6.69766														193.4	-29.9215	14.1846						193.4	-34.6069	-22.7702						193.4	45.3388	-0.743283
	193.5	8.19376	-8.22354														193.5	-30.07	13.9018						193.5	-34.3953	-22.7641						193.5	43.7997	-0.931084
	193.6	8.24462	-8.46768														193.6	-30.1005	13.4867						193.6	-34.198	-22.7926						193.6	45.1265	-0.156407
	193.7	7.68513	-6.88077														193.7	-30.0578	13.4379						193.7	-34.0637	-22.8149						193.7	46.0022	0.172244
	193.8	7.68513	-5.66007														193.8	-30.0069	13.6495						193.8	-33.8826	-22.8414						193.8	47.0106	0.195719
	193.9	6.10839	-6.45352														193.9	-30.0496	13.8285						193.9	-33.7443	-22.9513						193.9	47.0637	0.125294
	194	5.5489	-5.47696														194	-30.2205	13.8997						194	-33.3028	-23.0204						194	46.3207	0.61827
	194.1	5.75235	-5.17179														194.1	-30.1351	13.8794						194.1	-32.9956	-22.7926						194.1	45.1265	0.43047
	194.2	5.9558	-6.45352														194.2	-30.1249	13.916						194.2	-32.7372	-22.7661						194.2	43.2158	0.453945
	194.3	5.90494	-6.9418														194.3	-30.0924	13.9608						194.3	-32.4259	-22.8129						194.3	44.2242	0.242669
	194.4	6.7696	-7.49112														194.4	-29.9438	13.8814						194.4	-32.2632	-22.7804						194.4	45.8165	0.61827
	194.5	8.04117	-9.38321														194.5	-29.8462	14.0015						194.5	-32.2978	-22.7315						194.5	46.7718	2.49628
	194.6	10.3808	-8.77286														194.6	-29.9988	14.2151						194.6	-31.9458	-22.5871						194.6	46.3472	2.77798
	194.7	10.2791	-7.18595														194.7	-30.127	14.3087						194.7	-31.8481	-22.3206						194.7	47.3025	0.735646
	194.8	6.56615	-4.74454														194.8	-29.95	14.3148						194.8	-32.0028	-22.347						194.8	47.5944	-0.320732
	194.9	2.49714	-3.64591														194.9	-30.0273	14.2436						194.9	-31.7708	-22.5444						194.9	46.3472	0.38352
	195	4.3282	-4.56143														195	-29.9683	14.1988						195	-31.7362	-22.6298						195	46.4003	-0.931084
	195.1	7.37995	-5.17179														195.1	-29.8971	14.1642						195.1	-31.4575	-22.7173						195.1	46.2676	-1.75271
	195.2	10.5334	-3.52384														195.2	-29.8645	14.3046						195.2	-31.1646	-22.5138						195.2	46.6922	-1.44753
	195.3	11.0929	-3.70694														195.3	-29.6326	14.327						195.3	-31.1686	-22.5118						195.3	46.6656	0.0313938
	195.4	10.7878	-4.5004														195.4	-29.6529	13.9608						195.4	-30.8289	-22.644						195.4	46.4268	0.547845
	195.5	12.3645	-3.4628														195.5	-29.777	13.9262						195.5	-30.957	-22.5138						195.5	45.6572	1.27557
	195.6	12.0085	-3.82901														195.6	-29.8442	14.0991						195.6	-30.7943	-22.5749						195.6	46.2411	2.59018
	195.7	8.34634	-5.538														195.7	-29.95	13.8021						195.7	-30.3121	-22.3287						195.7	45.5246	1.55727
	195.8	4.53165	-5.66007														195.8	-29.8828	13.6637						195.8	-30.1595	-22.3694						195.8	45.4715	-0.555483
	195.9	3.87043	-4.31729														195.9	-29.775	13.7044						195.9	-29.6916	-22.6929						195.9	46.6391	-1.37711
	196	6.66788	-2.60831														196	-29.7302	13.5701						196	-29.305	-22.7173						196	47.7006	-1.58839
	196.1	10.4317	-3.82901														196.1	-29.6875	13.6841						196.1	-29.0466	-22.4731						196.1	48.3109	-0.320732
	196.2	11.449	-5.84317														196.2	-29.8035	13.8143						196.2	-28.715	-22.5098						196.2	47.3821	0.61827
	196.3	13.28	-3.21866														196.3	-29.6	13.8651						196.3	-28.5828	-22.6969						196.3	47.2229	0.547845
	196.4	12.4154	-0.533113														196.4	-29.2887	14.0218						196.4	-28.2145	-22.6603						196.4	46.4268	-0.0859815
	196.5	9.82136	-2.30313														196.5	-29.4312	13.9974						196.5	-28.1372	-22.76						196.5	45.4449	0.00791873
	196.6	7.43082	-3.64591														196.6	-29.2603	13.9954						196.6	-27.6957	-22.6074						196.6	45.7899	0.406995
	196.7	5.65063	-4.5004														196.7	-29.2277	14.1947						196.7	-27.1342	-22.6746						196.7	47.9129	0.125294
	196.8	5.5489	-4.19522														196.8	-29.4128	14.089						196.8	-26.6785	-22.6888						196.8	46.3207	1.51032
	196.9	6.82047	-3.89005														196.9	-29.4434	13.9201						196.9	-26.5442	-22.2697						196.9	45.6307	2.3789
	197	10.5334	-4.31729														197	-29.4779	13.9282						197	-26.652	-22.3572						197	46.2941	0.712171
	197.1	11.0421	-3.15763														197.1	-29.1789	13.9099						197.1	-26.4303	-22.4223						197.1	44.8081	-0.203357
	197.2	8.49893	-2.12003														197.2	-29.0731	13.8306						197.2	-26.3285	-22.4101						197.2	44.1181	-0.0390314
	197.3	3.97216	-4.92764														197.3	-28.9388	13.8713						197.3	-26.1434	-22.701						197.3	44.9938	-0.250307
	197.4	6.41356	-6.63663														197.4	-28.9429	13.8224						197.4	-26.0315	-22.8739						197.4	47.4352	-0.532008
	197.5	12.0085	-5.04972														197.5	-29.0426	13.6617						197.5	-26.0274	-23.0774						197.5	46.7187	-1.23626
	197.6	11.449	-4.13419														197.6	-28.951	13.7553						197.6	-25.7935	-23.0143						197.6	44.2508	-0.555483
	197.7	7.5834	-6.20938														197.7	-28.8086	13.9811						197.7	-25.5595	-22.7091						197.7	45.1	-0.0625064
	197.8	9.82136	-7.55216														197.8	-28.9185	13.9994						197.8	-25.8687	-22.7661						197.8	46.3207	-0.320732
	197.9	16.5352	-4.92764														197.9	-29.1585	13.8855						197.9	-25.9115	-22.7193						197.9	46.4534	-0.837183
	198	19.1801	-2.66934														198	-29.2338	13.9303						198	-25.4476	-22.5627						198	47.0372	0.0548689
	198.1	17.7559	-5.29386														198.1	-29.3905	13.7899						198.1	-25.3113	-22.2839						198.1	48.3375	-0.250307
	198.2	15.3654	-7.06388														198.2	-29.3193	13.4582						198.2	-25.1851	-22.4508						198.2	47.2229	0.52437
	198.3	13.4326	-2.79141														198.3	-29.246	13.621						198.3	-25.1282	-22.5525						198.3	46.2676	0.52437
	198.4	14.2464	-1.02139														198.4	-29.0141	13.7533						198.4	-25.1506	-22.8271						198.4	45.2061	-0.649383
	198.5	15.0602	-3.09659														198.5	-28.9897	13.4603						198.5	-25.0102	-22.9146						198.5	45.8165	-0.578958
	198.6	15.3654	-3.70694														198.6	-28.9591	13.4216						198.6	-24.8108	-22.9411						198.6	47.276	0.0783439
	198.7	13.9412	-1.08243														198.7	-28.9714	13.5905						198.7	-24.6989	-22.8027						198.7	48.4436	-0.766758
	198.8	10.8895	-2.54727														198.8	-28.8879	13.6027						198.8	-24.4771	-22.4365						198.8	48.4171	-1.70576
	198.9	9.71964	-4.74454														198.9	-28.7659	13.5457						198.9	-24.4039	-22.4915						198.9	46.8779	-1.11888
	199	11.9576	-4.19522														199	-28.7598	13.4603						199	-24.3144	-22.8719						199	47.5148	-1.30668
	199.1	11.9576	-1.81485														199.1	-28.6987	13.3118						199.1	-23.938	-22.9167						199.1	48.3906	-1.04846
	199.2	10.2283	-3.4628														199.2	-28.951	13.2507						199.2	-24.113	-22.7214						199.2	48.8151	-0.696333
	199.3	11.6524	-6.27042														199.3	-29.2684	13.3463						199.3	-24.3144	-22.6929						199.3	46.7187	-0.109457
	199.4	15.9757	-5.538														199.4	-29.2603	13.3728						199.4	-24.6094	-22.703						199.4	47.5414	-0.367682
	199.5	17.2982	-3.70694														199.5	-29.4881	13.3484						199.5	-24.7416	-22.9045						199.5	47.6741	-0.790233
	199.6	14.5516	-3.15763														199.6	-29.2826	13.4135						199.6	-24.7355	-22.8536						199.6	46.533	-0.672858
	199.7	12.7714	-4.80557														199.7	-28.9978	13.3321						199.7	-24.7335	-22.8984						199.7	45.6042	-0.743283
[truncated: 3,004 more rows]

## Sheet: Figure 7
	Figure 7C (DF/F)											Figure 7D					Figure 7F (DF/F)															Figure 7G (DF/F)
																	note: cells labelled 1-10 in figure
		Type I			Type II			No response					# of Cells	%			Representative traces Type I								Representative traces Type II								Type I			Type I TTX/4-AP			Type I APV/CNQX					Type II			Type II TTX/4-AP
	Time (sec)	Mouse 1, Slice 1	Mouse 1, Slice 2	Mouse 2, Slice 1	Mouse 1, Slice 1	Mouse 1, Slice 2	Mouse 2, Slice 1	Mouse 1, Slice 1	Mouse 1, Slice 2	Mouse 2, Slice 1		Type 1	599	56			Time (sec)	Cell 80	Cell 90	Cell 99	Cell 132	Cell 158			Time (sec)	Cell 8	Cell 73	Cell 163	Cell 173	Cell 234		Time (sec)	Mouse 1, Slice 1	Mouse 1, Slice 2	Mouse 2, Slice 1	Mouse 1, Slice 1	Mouse 1, Slice 2	Mouse 2, Slice 1	Mouse 1, Slice 1	Mouse 1, Slice 2	Mouse 2, Slice 1		Time (sec)	Mouse 1, Slice 1	Mouse 1, Slice 2	Mouse 2, Slice 1	Mouse 1, Slice 1	Mouse 1, Slice 2	Mouse 2, Slice 1
	0	0.00550086	0.00867434	0.00400328	0.00794443	-0.0198165	-0.00593606	-0.00214	0.009366	-0.00433		Type 2	202	19			0	-0.024	-0.009	0.012	-0.043	0.003			0	0.021	0.02	0.093	0.161	-0.007		0	0.00550086	0.00867434	0.00400328	0.00653851	0.00891919	-0.00178475	-0.00335221	0.00638228	-0.0017397		0	0.00794443	-0.0198165	-0.00593606	-0.00413355	0.00684592	0.00115867
	0.882353	0.00605004	0.00933241	0.00256038	0.00501665	-0.0171821	-0.00608271	-0.00119	0.006476	-0.00511		No response	276	25			0.857143	0.003	0.047	0.023	-0.01	0.007			0.857143	-0.02	-0.035	0.103	0.109	0.093		0.882353	0.00605004	0.00933241	0.00256038	0.00569596	0.00853242	-0.00364863	-0.00491241	0.00673811	-0.00147478		0.882353	0.00501665	-0.0171821	-0.00608271	-0.00503802	0.00114323	-0.00205752
	1.76471	0.00463036	0.00648592	0.00207201	0.00702924	-0.0171199	-0.00504533	-0.00102	0.007296	-0.00428							1.71429	-0.006	-0.003	-0.017	0.011	0.005			1.71429	-0.041	0.007	0.034	0.006	0.087		1.76471	0.00463036	0.00648592	0.00207201	0.00486025	0.0086327	-0.00067355	-0.00402144	0.00388565	-0.00067862		1.76471	0.00702924	-0.0171199	-0.00504533	-0.00514654	0.00032414	0.00196518
	2.64706	0.00459176	0.00961252	0.00293757	0.00834752	-0.015035	-0.00334373	-0.00245	0.010976	-0.00432							2.57143	-0.051	0.067	0.03	-0.009	0.011			2.57143	-0.069	0.017	-0.021	-0.044	0.145		2.64706	0.00459176	0.00961252	0.00293757	0.00377271	0.00812465	-0.00222387	-0.0040106	0.00470226	-0.00086657		2.64706	0.00834752	-0.015035	-0.00334373	-0.00400746	-0.00056784	-0.00395509
	3.52941	0.00342363	0.00643071	0.00323068	0.00791573	-0.0184266	-0.00525543	0.000768	0.008718	-0.00306							3.42857	-0.034	0.021	-0.008	0.004	0.002			3.42857	-0.064	-0.077	-0.054	0.018	0.08		3.52941	0.00342363	0.00643071	0.00323068	0.00269527	0.0069102	-0.00198452	-0.00534404	0.00642684	-0.00070403		3.52941	0.00791573	-0.0184266	-0.00525543	-0.0044364	-0.00028454	-0.00351708
	4.41176	0.00290561	0.00657567	0.00336616	0.00755037	-0.0143903	-0.00341998	0.002063	0.008082	-0.00154							4.28571	0.007	-0.049	0.017	0.019	-0.009			4.28571	0.019	-0.003	-0.105	0.019	0.108		4.41176	0.00290561	0.00657567	0.00336616	0.00329937	0.00889156	-0.0017152	-0.00512511	0.00583654	-0.00220778		4.41176	0.00755037	-0.0143903	-0.00341998	-0.00334666	0.00142348	-0.00326538
	5.29412	0.00192971	0.0026069	0.00415612	0.0105725	-0.0126377	-0.00103259	0.004094	0.008372	-0.00058							5.14286	0.033	0.004	0.002	0.03	0.017			5.14286	0.053	-0.003	-0.115	-0.016	-0.007		5.29412	0.00192971	0.0026069	0.00415612	0.00555419	0.00443087	-0.0025115	-0.00438971	0.00301594	0.00103163		5.29412	0.0105725	-0.0126377	-0.00103259	-0.00364086	0.00410785	-0.00170884
	6.17647	9.1191e-06	0.00207931	0.00645937	0.00596415	-0.0137236	-0.00387971	-0.00085	0.006153	-0.00201							6	-0.021	-0.029	0.052	0.015	0.01			6	0.049	0.058	-0.114	0.01	-0.041		6.17647	9.1191e-06	0.00207931	0.00645937	0.00472187	0.00552636	-0.0050567	-0.00506337	0.00363074	0.00035749		6.17647	0.00596415	-0.0137236	-0.00387971	-0.00030181	-0.00096973	-0.00062327
	7.05882	-0.00096958	0.00515177	0.00753744	0.00509048	-0.00746276	-0.00118614	-0.00027	0.00535	-0.00473							6.85714	0.045	-0.011	-0.016	-0.01	-0.02			6.85714	0.018	0.02	-0.133	0.048	-0.001		7.05882	-0.00096958	0.00515177	0.00753744	0.0067112	0.00568612	-0.00429153	-0.00414231	0.00337625	-7.687e-05		7.05882	0.00509048	-0.00746276	-0.00118614	-0.00291542	0.00748346	-0.00109328
	7.94118	-0.00130385	0.00451335	0.0052844	0.00744174	-0.00696247	0.00023963	0.003838	0.006911	-0.0028							7.71429	0.016	0.048	-0.013	0.032	-0.003			7.71429	0.124	0.032	-0.099	-0.035	-0.015		7.94118	-0.00130385	0.00451335	0.0052844	0.00513998	0.0063532	-0.00218102	-0.00537893	0.00426898	-0.00149219		7.94118	0.00744174	-0.00696247	0.00023963	-0.00548089	0.00189785	-0.00073739
	8.82353	-0.00039213	0.00579935	0.00229486	0.00696098	-0.0107384	-0.00188872	0.00597	0.005604	-0.00209							8.57143	-0.000307	0.03	0.035	-0.019	0.006			8.57143	-0.025	0.043	0.015	-0.026	-0.019		8.82353	-0.00039213	0.00579935	0.00229486	0.00588756	0.0069155	-0.00275045	-0.00590545	0.0038565	-0.00089174		8.82353	0.00696098	-0.0107384	-0.00188872	-0.0009764	0.0065627	0.00386921
	9.70588	-0.00125328	0.0101158	0.00149888	0.00107657	-0.0134095	-0.00616645	0.005411	0.001947	-0.00338							9.42857	0.041	-0.012	0.004	-0.006	-0.012			9.42857	-0.052	0.003	0.048	0.037	-0.002		9.70588	-0.00125328	0.0101158	0.00149888	0.00630314	0.00805364	-0.0038615	-0.00471584	0.00442544	-0.00234021		9.70588	0.00107657	-0.0134095	-0.00616645	-0.00575222	0.00127718	-0.00268492
	10.5882	-0.00101997	0.00585324	0.00138396	-0.00025386	-0.0152192	-0.00773653	0.007387	0.003393	-0.00207							10.2857	-0.006	-0.01	0.008	-0.021	0.036			10.2857	-0.06	0.019	0.064	0.013	0.026		10.5882	-0.00101997	0.00585324	0.00138396	0.00765692	0.00437177	-0.00398713	-0.0038039	0.00379279	-0.00101091		10.5882	-0.00025386	-0.0152192	-0.00773653	-0.00417266	-0.00451971	-0.00055546
	11.4706	0.00029957	0.00441556	0.00166783	0.00165359	-0.0173855	-0.00786595	0.006627	0.004175	-0.00577							11.1429	0.014	0.005	0.027	0.017	0.01			11.1429	-0.051	0.032	0.029	-0.039	0.049		11.4706	0.00029957	0.00441556	0.00166783	0.00474854	0.0042853	-0.00568228	-0.0047561	0.005513	-0.00258408		11.4706	0.00165359	-0.0173855	-0.00786595	-0.00241316	-0.0023539	-0.00013895
	12.3529	0.00013714	0.00530202	0.00284298	0.00069998	-0.0167141	-0.00800704	0.00423	0.00139	-0.00276							12	-0.007	0.007	-0.012	0.117	-0.012			12	0.072	-0.037	-0.028	-0.049	0.054		12.3529	0.00013714	0.00530202	0.00284298	0.0040799	0.00456652	-0.00530452	-0.0047779	0.00537044	-0.00285349		12.3529	0.00069998	-0.0167141	-0.00800704	-0.00333185	-0.00303159	-0.00060929
	13.2353	-0.00264764	0.00345088	0.00189833	0.00223188	-0.020147	-0.00895757	0.008802	-0.00195	-0.00227							12.8571	0.026	0.031	0.007	0.051	-0.057			12.8571	-0.033	-0.031	-0.058	-0.065	0.002		13.2353	-0.00264764	0.00345088	0.00189833	0.00472081	0.00251298	-0.00485325	-0.00497703	0.00570993	-0.00235836		13.2353	0.00223188	-0.020147	-0.00895757	-0.00596731	-0.00265859	-0.00228267
	14.1176	-0.00066532	0.00665449	0.00233151	0.00221484	-0.0212422	-0.0095137	-0.00033	-0.0003	-0.00295							13.7143	0.037	0.023	-0.004	0.022	0.017			13.7143	0.018	0.015	0.016	-0.068	-0.028		14.1176	-0.00066532	0.00665449	0.00233151	0.00437723	0.00400034	-0.00641889	-0.00545451	0.00688032	-0.00224147		14.1176	0.00221484	-0.0212422	-0.0095137	-0.00299437	-0.00249382	-0.00494101
	15	0.0002049	0.0050558	0.00165182	0.00512742	-0.0171272	-0.00599988	-0.00202	-0.00072	-0.00141							14.5714	0.002	-0.012	0.009	0.003	-0.016			14.5714	-0.054	0.037	0.013	0.047	-0.123		15	0.0002049	0.0050558	0.00165182	0.00383822	0.00592565	-0.0069392	-0.00468729	0.00644198	-0.00371732		15	0.00512742	-0.0171272	-0.00599988	-0.00180796	0.00074906	-0.0006063
	15.8824	0.00044912	0.00685965	0.0042251	0.0028403	-0.0162047	-0.0066822	0.005023	0.002173	-0.00179							15.4286	-0.02	0.023	-0.024	-0.011	0.022			15.4286	0.021	0.004	-0.002	-0.021	-0.13		15.8824	0.00044912	0.00685965	0.0042251	0.00322535	0.00699447	-0.00672569	-0.00383062	0.00659063	-0.00237011		15.8824	0.0028403	-0.0162047	-0.0066822	-0.00239698	-0.00040141	-0.00117084
[truncated: 377 more rows]
[truncated: 2,415 more columns]

## Sheet: Figure 8
	CT14
[truncated: 724 more rows]

## Sheet: SFig 1
	Sfig 1A: Phase shift (hours)																				Sfig 1B-D: period (hrs)
[truncated: 32 more rows]
[truncated: 14 more columns]

## Sheet: SFig 2
	Sfig 2A: Phase shift (hours)															sFig2C: z score
[truncated: 244 more rows]
[truncated: 159 more columns]

[truncated: 4 more sheets: SFig 3, SFig 4, S Fig 6, SFig 7]
